# Supplementary material for: N,N′-Bis­[(E)-(6-methyl-2-pyridyl)­methyl­ene]hexane-1,6-diamine
Source: Acta Crystallogr Sect E Struct Rep Online. 2009 May 14;65(Pt 6):o1255. doi: 10.1107/S1600536809016730 (PMC2969618; doi:10.1107/S1600536809016730)
Supplement: Supplementary file 2 [file e-65-o1255-Isup2.hkl]

# 
# h,k,l, Fc-squared, Fo-squared, sigma(Fo-squared) and status flag 
# 
data_I
_shelx_title ' jas43' 
_shelx_refln_list_code          4 
_shelx_F_calc_maximum      258.45 
_exptl_crystal_F_000       696.00 
_reflns_d_resolution_high  0.7486 
 
loop_ 
 _symmetry_equiv_pos_as_xyz 
 'x, y, z' 
 '-x+1/2, -y, z+1/2' 
 'x+1/2, -y+1/2, -z' 
 '-x, y+1/2, -z+1/2' 
 '-x, -y, -z' 
 'x-1/2, y, -z-1/2' 
 '-x-1/2, y-1/2, z' 
 'x, -y-1/2, z-1/2' 
 
_cell_length_a     7.2713 
_cell_length_b    12.6671 
_cell_length_c    20.4582 
_cell_angle_alpha  90.000 
_cell_angle_beta   90.000 
_cell_angle_gamma  90.000 
 
_shelx_F_squared_multiplier     1.000 
 
loop_ 
 _refln_index_h 
 _refln_index_k 
 _refln_index_l 
 _refln_F_squared_calc 
 _refln_F_squared_meas 
 _refln_F_squared_sigma 
 _refln_observed_status 
   2   0   0    66797.16    62862.68    474.63 o 
   4   0   0       73.54       84.79     13.22 o 
   6   0   0        8.64      -13.29     13.29 o 
   8   0   0        0.28       -6.93     17.99 o 
   2   1   0    25821.93    24663.15    162.36 o 
   4   1   0     1407.88     1374.13     19.59 o 
   6   1   0        0.65        7.14      9.09 o 
   8   1   0        4.45       -0.57     13.09 o 
   2   2   0     8382.42     8246.84     67.22 o 
   4   2   0     1590.39     1525.94     21.00 o 
   6   2   0        5.23        9.37      9.34 o 
   8   2   0       20.46        8.63     13.97 o 
   2   3   0       11.63       10.18      6.26 o 
   4   3   0     1496.35     1432.99     20.88 o 
   6   3   0      433.47      433.36     16.10 o 
   8   3   0        6.60        6.59     14.51 o 
   0   4   0      235.97      283.52     16.72 o 
   2   4   0     2084.59     2075.92     29.12 o 
   4   4   0     1339.94     1382.04     23.81 o 
   6   4   0       42.52       40.46      8.74 o 
   8   4   0        0.00       -7.64     13.24 o 
   2   5   0     2910.02     2955.49     38.43 o 
   4   5   0      128.18      123.28      9.37 o 
   6   5   0        4.24       16.46     12.72 o 
   8   5   0        0.17        1.21     14.35 o 
   0   6   0     3562.67     3897.45     80.99 o 
   2   6   0      448.16      507.91     19.35 o 
   4   6   0        3.21        7.45      6.25 o 
   6   6   0        0.24       -2.02      8.57 o 
   8   6   0        1.01      -17.16     17.16 o 
   2   7   0      134.33      128.29     12.31 o 
   4   7   0        4.27       14.20     10.37 o 
   6   7   0        2.71       -7.29     11.80 o 
   8   7   0        0.71       -8.07     21.42 o 
   0   8   0      258.56      252.50     21.55 o 
   2   8   0       95.87       88.00     15.45 o 
   4   8   0       12.25       10.99     10.24 o 
   6   8   0        0.43        3.91     12.20 o 
   8   8   0        0.36       19.13     23.01 o 
   2   9   0       19.54       22.64     17.00 o 
   4   9   0       55.04       48.17     12.43 o 
   6   9   0       42.03       64.33     22.76 o 
   8   9   0        4.86        9.22     25.05 o 
   0  10   0      157.56      152.69     22.38 o 
   2  10   0      115.69      109.01     15.26 o 
   4  10   0       20.27       12.58     13.10 o 
   6  10   0        0.21       20.72     18.31 o 
   2  11   0        1.32        1.52     10.56 o 
   4  11   0        0.34       -7.61     10.11 o 
   6  11   0        0.00       12.90     21.36 o 
   0  12   0      520.87      598.95     41.77 o 
   2  12   0      177.13      192.88     20.05 o 
   4  12   0        9.93       25.05     19.45 o 
   6  12   0        0.30      -18.12     18.12 o 
   2  13   0       90.06       75.26     16.68 o 
   4  13   0       27.72        6.10     18.75 o 
   6  13   0        1.02      -12.21     22.38 o 
   0  14   0        0.11        9.15     18.05 o 
   2  14   0        5.20       -5.52     11.98 o 
   4  14   0        2.39        5.34     20.22 o 
   2  15   0       16.40        8.58     19.20 o 
   4  15   0       21.71       14.18     23.58 o 
   0  16   0       41.05       71.96     27.02 o 
   2  16   0       26.58       58.17     26.13 o 
   1   1   1      791.91      781.11      9.86 o 
   2   1   1     5106.15     4681.91     27.45 o 
   3   1   1      137.36      138.09      3.99 o 
   4   1   1      702.02      677.37      9.58 o 
   5   1   1        0.01       -4.71      4.71 o 
   6   1   1        1.26       -0.81      6.10 o 
   7   1   1        0.10        4.19      8.67 o 
   8   1   1        4.33       -2.76      9.25 o 
   9   1   1        0.16        7.13     11.41 o 
   0   2   1     2538.36     2263.58     39.38 o 
   1   2   1      187.34      186.95      5.19 o 
   2   2   1     3209.54     3055.97     22.87 o 
   3   2   1      406.70      398.45      7.97 o 
   4   2   1     1433.38     1429.21     15.04 o 
   5   2   1        2.79        8.14      3.55 o 
   6   2   1      185.81      171.19     11.30 o 
   7   2   1        3.43        2.57      8.50 o 
   8   2   1        9.75        0.91      9.53 o 
   9   2   1        0.42       -7.90     14.22 o 
   1   3   1       21.60       16.78      3.55 o 
   2   3   1      854.13      764.06     10.82 o 
   3   3   1      156.62      161.30      5.73 o 
   4   3   1      539.12      547.44      9.09 o 
   5   3   1       50.15       51.76      4.74 o 
   6   3   1       82.56       85.53      8.40 o 
   7   3   1        2.94       -8.44      8.44 o 
   8   3   1        4.34       -7.91      9.51 o 
   9   3   1        0.05      -12.34     12.34 o 
   0   4   1       12.69       13.12      5.62 o 
   1   4   1       37.73       43.44      4.71 o 
   2   4   1       12.01       13.08      3.43 o 
   3   4   1       64.33       59.78      4.70 o 
   4   4   1       68.92       66.80      5.31 o 
   5   4   1        2.82       11.15      4.24 o 
   6   4   1       52.57       52.91      8.24 o 
   7   4   1        1.80       -5.19      8.99 o 
   8   4   1       10.59       17.19     11.30 o 
   9   4   1        0.01       -7.81     12.29 o 
   1   5   1        5.51        2.26      4.10 o 
   2   5   1      208.20      217.85      7.97 o 
   3   5   1        4.05        4.60      3.84 o 
   4   5   1       51.60       56.65      5.33 o 
   5   5   1        3.43        2.16      4.64 o 
   6   5   1        5.40        0.28      6.07 o 
   7   5   1        0.24        5.61      9.02 o 
   8   5   1        2.00       -7.48     10.98 o 
   9   5   1        0.14       -5.96     16.50 o 
   0   6   1     1713.42     1791.45     48.88 o 
   1   6   1       11.92       12.88      4.67 o 
   2   6   1      606.40      735.67     37.39 o 
   3   6   1       13.41       12.80      4.36 o 
   4   6   1       30.90       30.87      5.37 o 
   5   6   1        0.08       -1.49      6.06 o 
   6   6   1        1.80        7.82      6.49 o 
   7   6   1        0.18       -5.81      9.51 o 
   8   6   1        0.12        8.40     13.01 o 
   9   6   1        0.32        0.14     17.71 o 
   1   7   1      137.90      158.62     11.93 o 
   2   7   1       31.63       30.07      6.30 o 
   3   7   1       16.57       17.12      5.77 o 
   4   7   1        8.12       12.41      5.71 o 
   5   7   1        0.00       -3.06      5.77 o 
   6   7   1        0.02       -5.85      5.85 o 
   7   7   1        0.71       -8.06     12.13 o 
   8   7   1        0.01      -19.21     27.08 o 
   0   8   1        4.32        4.93      7.21 o 
   1   8   1        1.56        3.93      5.31 o 
   2   8   1        0.11        6.04      5.96 o 
   3   8   1       25.93       27.25      7.29 o 
   4   8   1        8.30        9.49      7.13 o 
   5   8   1        3.31        6.85      6.32 o 
   6   8   1        2.47       -7.68      7.68 o 
   7   8   1        0.97       -3.71     17.15 o 
   8   8   1        0.00      -14.84     23.27 o 
   1   9   1        0.01       -0.25      6.04 o 
   2   9   1        1.23        2.45      6.27 o 
   3   9   1        1.55       -0.57      6.73 o 
   4   9   1        0.52       -6.34      6.34 o 
   5   9   1       22.41       19.96      7.56 o 
   6   9   1        1.16       -4.10      9.60 o 
   7   9   1        9.87        5.30     15.35 o 
   8   9   1        0.12       -9.13     16.23 o 
   0  10   1      123.56      148.56     15.59 o 
   1  10   1        2.54        7.11      8.30 o 
   2  10   1       28.42       39.26      8.45 o 
   3  10   1        5.60        2.07      7.04 o 
   4  10   1        0.00       -0.53      7.44 o 
   5  10   1        5.76       -4.74      8.37 o 
   6  10   1        0.15        3.60     12.95 o 
   7  10   1        0.34      -12.29     13.96 o 
   1  11   1       18.52        6.34      7.51 o 
   2  11   1        8.32       12.76      7.92 o 
   3  11   1        3.50        2.85     11.85 o 
   4  11   1        2.27       -1.91      9.01 o 
   5  11   1        0.21      -11.86     12.02 o 
   6  11   1        1.04       -4.72     13.37 o 
   7  11   1        0.00      -14.81     14.81 o 
   0  12   1       32.89       34.83     12.95 o 
   1  12   1       21.36       27.68      8.57 o 
   2  12   1       14.97        2.16      7.89 o 
   3  12   1       20.10       12.02      8.59 o 
   4  12   1        5.28        6.08     10.12 o 
   5  12   1        0.36       -7.91     13.39 o 
   6  12   1        1.78        1.06     14.39 o 
   1  13   1        0.86       -0.79      7.91 o 
   2  13   1       32.27       30.14      9.60 o 
   3  13   1       19.77       14.42     10.87 o 
   4  13   1       11.35        9.31     10.82 o 
   5  13   1        6.50       -4.88     20.47 o 
   6  13   1        1.05      -12.25     14.38 o 
   0  14   1        3.77        1.33     14.62 o 
   1  14   1        2.66        0.25      8.51 o 
   2  14   1        9.20       34.75     20.19 o 
   3  14   1        0.59       -5.18     10.24 o 
   4  14   1       38.70       34.74     16.81 o 
   5  14   1       11.51       -4.21     14.79 o 
   1  15   1        0.69        6.88     11.33 o 
   2  15   1        2.06       -4.55     10.74 o 
   3  15   1        2.78       14.14     14.39 o 
   4  15   1        3.99       -4.06     15.36 o 
   0  16   1        0.01       31.21     24.35 o 
   1  16   1        2.22       18.73     21.36 o 
   2  16   1        0.72       -0.23     15.23 o 
   3  16   1        1.15        5.72     22.06 o 
   0   0   2      406.59      373.00      7.85 o 
   1   0   2     3160.81     3085.43     35.38 o 
   2   0   2     1570.23     1577.85     17.05 o 
   3   0   2     1928.95     1784.84     22.80 o 
   4   0   2      162.37      152.68      8.55 o 
   5   0   2        7.99        1.31      5.70 o 
   6   0   2        0.05        6.13     10.99 o 
   7   0   2        1.43        6.51     17.00 o 
   8   0   2        0.90      -12.54     12.54 o 
   9   0   2        0.19       -4.77     22.50 o 
   1   1   2      380.05      364.37      8.10 o 
   2   1   2      981.82      860.29      9.41 o 
   3   1   2      829.02      871.34      8.74 o 
   4   1   2       15.43       15.65      3.17 o 
   5   1   2      217.31      219.41      7.98 o 
   6   1   2        0.80       -2.40      6.22 o 
   7   1   2        1.71       -8.25      8.25 o 
   8   1   2        1.79        1.13      9.77 o 
   9   1   2        0.38       -5.75     15.75 o 
   0   2   2     4710.15     4386.42     70.12 o 
   1   2   2        0.15       -0.18      3.09 o 
   2   2   2       11.73       12.36      3.36 o 
   3   2   2      268.13      257.51      6.27 o 
   4   2   2      355.27      343.48      7.19 o 
   5   2   2      237.80      276.06      8.22 o 
   6   2   2        6.90        0.65      5.32 o 
   7   2   2        8.09        2.82      8.92 o 
   8   2   2        1.26       10.10     10.09 o 
   9   2   2        0.55       33.43     17.76 o 
   1   3   2      445.55      412.76      8.13 o 
   2   3   2       63.26       61.87      5.75 o 
   3   3   2       10.15       10.71      3.40 o 
   4   3   2      189.76      215.98      6.76 o 
   5   3   2      218.70      210.05      7.43 o 
   6   3   2      101.57      111.05     10.12 o 
   7   3   2       99.18       97.67     13.46 o 
   8   3   2        1.00       14.57     10.45 o 
   9   3   2        5.80        5.70     15.53 o 
   0   4   2        0.62        3.92      5.17 o 
   1   4   2       43.86       49.06      5.00 o 
   2   4   2       74.96       76.77      4.63 o 
   3   4   2      101.67       82.51      5.65 o 
   4   4   2       18.14       29.47      4.49 o 
   5   4   2       17.90       20.25      4.57 o 
   6   4   2       84.34       94.76      8.71 o 
   7   4   2        4.68        3.05      9.12 o 
   8   4   2       10.15        3.69     11.52 o 
   9   4   2        3.64        8.29     16.88 o 
   1   5   2      135.87      142.29      9.01 o 
   2   5   2      123.82      158.16      7.14 o 
   3   5   2       61.14       59.82      5.04 o 
   4   5   2        0.24       -3.64      3.93 o 
   5   5   2       13.19       16.60      5.25 o 
   6   5   2        3.06        3.70      6.43 o 
   7   5   2        2.84       10.82     11.35 o 
   8   5   2        3.63       14.25     12.17 o 
   9   5   2        2.00       11.60     32.26 o 
   0   6   2      581.63      709.82     20.78 o 
   1   6   2        0.47       -1.76      4.34 o 
   2   6   2      122.75      137.15     12.12 o 
   3   6   2        0.41       -0.28      4.22 o 
   4   6   2        0.00        0.37      5.02 o 
   5   6   2        0.04       -5.30      5.30 o 
   6   6   2        0.27       -5.87      5.87 o 
   7   6   2        0.01       10.47     11.03 o 
   8   6   2        1.16        8.26     12.49 o 
   9   6   2        0.23      -12.97     22.95 o 
   1   7   2       61.06       68.64      6.94 o 
   2   7   2        3.37        1.77      5.31 o 
   3   7   2       21.01       15.56      5.61 o 
   4   7   2        0.95        7.63      5.35 o 
   5   7   2       15.28       14.61      7.18 o 
   6   7   2        0.06       -1.23      6.36 o 
   7   7   2        0.22      -10.15     10.15 o 
   8   7   2        0.19       -1.08     12.74 o 
   0   8   2      182.28      172.31     13.66 o 
   1   8   2      105.31      115.35      8.56 o 
   2   8   2      103.73      102.81      9.01 o 
   3   8   2       49.03       53.02      8.08 o 
   4   8   2       40.03       42.98      7.97 o 
   5   8   2       10.64       13.29      7.17 o 
   6   8   2        3.99       22.29      9.71 o 
   7   8   2        6.69       20.20     22.64 o 
   8   8   2        0.16      -12.42     15.45 o 
   1   9   2       17.86       17.41      6.69 o 
   2   9   2        1.62        2.62      6.24 o 
   3   9   2       71.53       75.59      9.43 o 
   4   9   2        0.73        0.94      6.99 o 
   5   9   2       21.39       26.69      9.17 o 
   6   9   2        0.05        6.13     18.62 o 
   7   9   2        0.70        0.70     11.61 o 
   8   9   2        0.13      -11.53     18.05 o 
   0  10   2        0.25       -4.56      9.04 o 
   1  10   2       95.39       83.13      9.42 o 
   2  10   2        9.07        7.42      8.06 o 
   3  10   2       93.05       93.36     10.33 o 
   4  10   2       16.95        8.62     10.21 o 
   5  10   2        0.71        7.11     11.90 o 
   6  10   2        2.06       18.14     11.47 o 
   7  10   2        0.01        3.22     15.32 o 
   1  11   2      613.52      629.56     51.64 o 
   2  11   2       97.10       78.25     11.73 o 
   3  11   2       29.02       31.02      8.60 o 
   4  11   2       26.27       20.56     10.68 o 
   5  11   2        0.80        4.67     10.02 o 
   6  11   2        0.03      -13.79     13.79 o 
   7  11   2        0.01       20.58     17.18 o 
   0  12   2       52.65       56.50     14.43 o 
   1  12   2       81.25       77.72     10.79 o 
   2  12   2        3.37       -4.85      9.32 o 
   3  12   2      111.76      138.46     15.12 o 
   4  12   2        5.18        6.85     10.78 o 
   5  12   2        3.94        3.68     22.98 o 
   6  12   2        2.14      -24.04     27.43 o 
   1  13   2        3.33        1.10      7.46 o 
   2  13   2        0.15       -7.60      9.05 o 
   3  13   2       74.47      105.88     17.06 o 
   4  13   2        0.20        9.83     10.65 o 
   5  13   2       29.78       31.56     15.70 o 
   6  13   2        0.00      -11.06     19.71 o 
   0  14   2        0.17      -11.93     11.93 o 
   1  14   2        1.21       -3.45      8.62 o 
   2  14   2        0.36       -9.26      9.26 o 
   3  14   2        3.23       -3.34     10.82 o 
   4  14   2        0.07      -17.86     23.27 o 
   5  14   2       19.17       22.63     23.01 o 
   1  15   2        0.49       -2.61     10.85 o 
   2  15   2        0.26        3.64     11.06 o 
   3  15   2        0.60       17.70     12.32 o 
   4  15   2        2.75       -3.31     21.49 o 
   0  16   2        0.81        2.54     20.72 o 
   1  16   2        1.42      -14.31     14.31 o 
   2  16   2        0.43        4.84     14.94 o 
   3  16   2        1.80      -18.88     18.88 o 
   1   1   3    27148.12    24881.76    282.84 o 
   2   1   3      486.02      416.27      7.83 o 
   3   1   3     2337.52     2262.23     16.20 o 
   4   1   3       78.33       90.36      3.92 o 
   5   1   3       52.83       42.55      6.44 o 
   6   1   3        1.22       -1.13      6.20 o 
   7   1   3        0.66       -3.37      8.36 o 
   8   1   3        0.14        3.72      9.90 o 
   9   1   3        1.31        5.75     16.06 o 
   0   2   3      909.55      790.25     13.93 o 
   1   2   3     2321.94     2218.20     21.85 o 
   2   2   3      424.71      385.25      7.71 o 
   3   2   3     2148.88     2058.87     18.43 o 
   4   2   3        1.92       -1.16      2.84 o 
   5   2   3      286.36      306.04      8.25 o 
   6   2   3        3.59        3.44      5.54 o 
   7   2   3       30.42       35.94      8.70 o 
   8   2   3        0.54       -3.20     10.52 o 
   9   2   3        2.49       -5.20     16.09 o 
   1   3   3        3.87        4.07      3.07 o 
   2   3   3     1306.45     1283.74     14.66 o 
   3   3   3       73.48       66.39      5.07 o 
   4   3   3      147.70      142.99      5.79 o 
   5   3   3        3.63       -3.20      3.83 o 
   6   3   3       11.24        8.87      6.03 o 
   7   3   3        6.44        6.21      7.74 o 
   8   3   3        6.71        2.30     11.31 o 
   9   3   3        0.68        6.55     16.66 o 
   0   4   3      444.48      455.68     14.03 o 
   1   4   3       67.52       73.72      4.79 o 
   2   4   3       76.17       88.71      4.96 o 
   3   4   3      449.98      489.35      9.59 o 
   4   4   3       27.57       23.06      4.45 o 
   5   4   3      217.74      233.76      8.77 o 
   6   4   3        0.74        9.35      6.01 o 
   7   4   3       14.00        6.58      8.52 o 
   8   4   3        6.74       18.54     16.37 o 
   9   4   3        0.02      -14.56     14.56 o 
   1   5   3      306.85      363.82      9.26 o 
   2   5   3        0.82       -0.06      3.76 o 
   3   5   3      423.30      434.69      9.55 o 
   4   5   3        8.44       10.46      4.97 o 
   5   5   3       42.06       33.10      6.16 o 
   6   5   3        1.33        9.58      6.54 o 
   7   5   3        0.00        3.91     10.22 o 
   8   5   3        1.55        2.29     11.97 o 
   9   5   3        0.09      -14.44     14.44 o 
   0   6   3       95.15       89.12      9.17 o 
   1   6   3      648.11      687.51     14.78 o 
   2   6   3       83.84       88.40      7.24 o 
   3   6   3      425.47      437.75     13.15 o 
   4   6   3       71.94       77.34      7.00 o 
   5   6   3        4.84        8.83      5.39 o 
   6   6   3        6.96        9.67      6.74 o 
   7   6   3        0.27       -0.96     10.54 o 
   8   6   3        0.53       -5.56     14.65 o 
   9   6   3        0.03       12.78     25.27 o 
   1   7   3      380.97      364.78     17.37 o 
   2   7   3       10.87       18.22      5.81 o 
   3   7   3       48.01       47.45      6.02 o 
   4   7   3        5.38        1.47      5.25 o 
   5   7   3       36.41       38.59     10.19 o 
   6   7   3        0.03       -6.63      6.63 o 
   7   7   3        0.03        3.77     11.65 o 
   8   7   3        0.02      -14.38     14.38 o 
   0   8   3        3.58        9.56      7.78 o 
   1   8   3        6.15       11.74      5.72 o 
   2   8   3       12.69       11.63      6.07 o 
   3   8   3       28.22       34.73      6.77 o 
   4   8   3        0.00       -1.11      5.99 o 
   5   8   3       98.22      102.82     13.01 o 
   6   8   3        0.26        2.29      7.22 o 
   7   8   3       15.65       12.36     11.67 o 
   8   8   3        0.23       12.51     15.16 o 
   1   9   3       84.34       76.62      8.54 o 
   2   9   3        5.75       11.04      6.69 o 
   3   9   3       77.95       88.97     12.76 o 
   4   9   3        8.26       20.55      9.71 o 
   5   9   3        0.49       -8.42      8.42 o 
   6   9   3        0.72        2.46      8.68 o 
   7   9   3        4.15       14.66     15.02 o 
   8   9   3        1.91      -10.55     21.30 o 
   0  10   3      180.71      148.61     17.45 o 
   1  10   3       55.55       72.92      9.33 o 
   2  10   3      131.73      139.95     11.21 o 
   3  10   3       61.21       57.29      9.18 o 
   4  10   3        8.42       -1.27      8.49 o 
   5  10   3        8.25        4.65      9.94 o 
   6  10   3        1.88       -0.86      9.01 o 
   7  10   3        4.18       27.35     16.09 o 
   1  11   3      594.71      662.12     23.67 o 
   2  11   3       15.33        6.89     12.54 o 
   3  11   3       48.73       60.62     14.86 o 
   4  11   3        0.16        0.07      9.23 o 
   5  11   3        0.11      -10.18     10.18 o 
   6  11   3        0.44       22.38     14.84 o 
   7  11   3        0.13       12.71     22.89 o 
   1  12   3       30.06       25.56      8.69 o 
   2  12   3      113.39      125.56     12.41 o 
   3  12   3       40.23       52.46     11.96 o 
   4  12   3        0.04       -5.25      9.49 o 
   5  12   3        1.48       -7.02     15.86 o 
   6  12   3        0.06       -5.21     20.66 o 
   1  13   3       11.00        2.24      9.12 o 
   2  13   3       53.74       46.70     11.97 o 
   3  13   3       15.74       25.39     11.30 o 
   4  13   3        4.74      -11.88     11.88 o 
   5  13   3        0.75        0.44     19.45 o 
   6  13   3        0.49       -0.95     22.00 o 
   0  14   3        0.53      -10.62     16.91 o 
   1  14   3        0.97       -8.26     12.66 o 
   2  14   3       12.38        3.61     10.33 o 
   3  14   3        9.20       23.90     12.05 o 
   4  14   3       10.92       18.75     15.12 o 
   5  14   3        6.52        3.94     20.85 o 
   1  15   3        6.91       10.03     13.83 o 
   2  15   3        0.32       -3.93     13.01 o 
   3  15   3        6.49       28.36     16.65 o 
   4  15   3        5.43       -5.34     21.36 o 
   0  16   3        1.50       13.92     21.36 o 
   1  16   3        1.39        1.18     14.51 o 
   2  16   3        1.40      -12.51     14.21 o 
   0   0   4      171.35      202.91      7.98 o 
   1   0   4     4306.91     4102.87     35.79 o 
   2   0   4       88.39       91.52      5.97 o 
   3   0   4     1455.97     1434.24     23.57 o 
   4   0   4       16.52       15.84      5.34 o 
   5   0   4       26.77       24.49      9.26 o 
   6   0   4        0.01       14.83      8.80 o 
   7   0   4        8.19       13.08      9.73 o 
   8   0   4        0.34      -13.54     19.83 o 
   9   0   4        3.21        4.51     23.27 o 
   1   1   4    13150.60    12050.08    106.27 o 
   2   1   4     1616.33     1528.98     15.50 o 
   3   1   4        8.52        8.65      2.49 o 
   4   1   4      174.24      191.56      6.75 o 
   5   1   4        8.02       12.58      5.64 o 
   6   1   4        0.02        9.64      6.27 o 
   7   1   4        4.99        3.31      6.65 o 
   8   1   4        0.10        4.45     13.81 o 
   9   1   4        0.01       11.45     26.89 o 
   0   2   4     4357.19     4349.92     49.92 o 
   1   2   4     3735.42     3482.41     35.05 o 
   2   2   4       34.73       34.07      3.71 o 
   3   2   4      914.05      955.97     12.63 o 
   4   2   4      556.95      534.58      8.14 o 
   5   2   4        6.56        9.26      5.09 o 
   6   2   4       74.64       78.30      9.19 o 
   7   2   4        1.32        2.45      7.50 o 
   8   2   4        0.37       -7.00     31.50 o 
   9   2   4        0.51       -3.78     15.73 o 
   1   3   4       82.81       86.29      5.12 o 
   2   3   4      288.88      277.17      7.09 o 
   3   3   4     1376.32     1418.66     16.28 o 
   4   3   4       17.16       16.75      4.13 o 
   5   3   4      169.87      169.82      8.33 o 
   6   3   4       39.66       45.50      9.02 o 
   7   3   4        0.82       -0.26      9.53 o 
   8   3   4        4.33       13.16     14.91 o 
   9   3   4        0.25        7.61     15.93 o 
   0   4   4      149.81      166.12      9.28 o 
   1   4   4      267.93      268.70      7.46 o 
   2   4   4      118.88      112.31      5.34 o 
   3   4   4      103.65      103.28      5.97 o 
   4   4   4       47.51       58.68      5.63 o 
   5   4   4      363.38      386.31     11.52 o 
   6   4   4       29.91       22.59      6.50 o 
   7   4   4       43.83       18.82     13.83 o 
   8   4   4        5.19       14.99     14.34 o 
   9   4   4        0.62       14.09     16.67 o 
   1   5   4     1431.62     1525.40     19.05 o 
   2   5   4        5.86        3.57      3.55 o 
   3   5   4      699.21      712.18     13.11 o 
   4   5   4        6.24       10.20      5.10 o 
   5   5   4        7.84       11.77      5.52 o 
   6   5   4        0.81       -2.70      5.75 o 
   7   5   4        8.69       18.60      9.54 o 
   8   5   4        0.28       -6.39     13.67 o 
   9   5   4        0.81       -5.05     16.42 o 
   0   6   4      302.44      319.31     14.27 o 
   1   6   4       77.24       72.13      6.37 o 
   2   6   4       96.52       99.36      6.65 o 
   3   6   4        9.88       15.42      4.77 o 
   4   6   4        1.28        2.22      5.15 o 
   5   6   4        2.73       -0.61      5.41 o 
   6   6   4        1.46       -3.56      6.44 o 
   7   6   4        0.00       -6.99      8.39 o 
   8   6   4        0.02      -13.71     14.18 o 
   1   7   4     1913.61     1988.11     27.97 o 
   2   7   4       13.47       12.29      5.13 o 
   3   7   4      121.82      124.90      7.64 o 
   4   7   4       14.02        4.67      6.28 o 
   5   7   4        0.95        9.69      9.98 o 
   6   7   4        1.07        7.63      7.52 o 
   7   7   4        3.14        9.96     10.72 o 
   8   7   4        0.51       -7.07     14.82 o 
   0   8   4      131.04      115.21     12.12 o 
   1   8   4      181.35      179.55     10.18 o 
   2   8   4       79.90       82.83      8.36 o 
   3   8   4      376.43      397.56     13.21 o 
   4   8   4       52.24       54.95      9.19 o 
   5   8   4       76.32       98.24     15.42 o 
   6   8   4       39.53       32.66      8.70 o 
   7   8   4        4.33       -0.66     11.04 o 
   8   8   4        6.67        4.34     23.65 o 
   1   9   4      114.39      111.54      9.22 o 
   2   9   4        4.72        3.95      6.67 o 
   3   9   4       30.91       43.82     13.42 o 
   4   9   4       34.25       26.63      8.23 o 
   5   9   4        2.90       11.99      9.41 o 
   6   9   4        6.95        5.24      7.95 o 
   7   9   4        0.08      -10.97     10.97 o 
   8   9   4        0.00        9.02     15.93 o 
   0  10   4        0.57       -3.81      9.31 o 
   1  10   4       27.44       27.88      7.89 o 
   2  10   4       33.54       35.26      8.56 o 
   3  10   4       33.56       39.24     10.49 o 
   4  10   4       55.84       57.99     11.58 o 
   5  10   4        0.37        2.36      9.73 o 
   6  10   4        8.20        9.06      9.64 o 
   7  10   4        0.84       -8.76     13.63 o 
   1  11   4       93.74      125.31     11.20 o 
   2  11   4      115.42      106.59     11.06 o 
   3  11   4        1.53        4.60     10.72 o 
   4  11   4       40.05       32.40     11.04 o 
   5  11   4        1.49        5.22     10.46 o 
   6  11   4        0.74      -10.22     10.22 o 
   7  11   4        0.00      -12.59     21.61 o 
   0  12   4        0.69       -3.69     10.47 o 
   1  12   4        4.38        2.52      7.69 o 
   2  12   4        2.37        2.03      9.41 o 
   3  12   4        4.47       10.68     14.29 o 
   4  12   4       10.56       -0.85      9.95 o 
   5  12   4        0.29        4.48     30.89 o 
   6  12   4        1.60        5.15     20.53 o 
   1  13   4       17.64        5.80     24.34 o 
   2  13   4       18.07       37.12     12.87 o 
   3  13   4        7.17        5.32      9.55 o 
   4  13   4       22.41       18.19     14.11 o 
   5  13   4        5.13        8.11     20.44 o 
   6  13   4        4.38      -15.57     19.96 o 
   0  14   4        0.14       35.34     20.34 o 
   1  14   4        0.34        2.72     12.15 o 
   2  14   4        1.56       -5.06     15.54 o 
   3  14   4        0.00        2.31     19.07 o 
   4  14   4        6.49       19.10     14.47 o 
   5  14   4        0.00       30.89     22.69 o 
   1  15   4        4.10       12.66     14.01 o 
   2  15   4        1.23      -12.79     12.79 o 
   3  15   4        6.32       -5.17     13.46 o 
   4  15   4        1.40       -4.62     14.34 o 
   0  16   4        0.09       26.89     23.77 o 
   1  16   4        0.05       14.67     14.97 o 
   2  16   4        0.07       -2.09     14.11 o 
   1   1   5     2008.46     1886.57     25.05 o 
   2   1   5      296.39      289.29      7.46 o 
   3   1   5      198.19      211.16      5.32 o 
   4   1   5       36.20       35.92      4.85 o 
   5   1   5        5.32       -2.49      6.21 o 
   6   1   5        0.57        1.47      5.90 o 
   7   1   5        2.27       -6.74      6.74 o 
   8   1   5        1.29       20.82     14.51 o 
   9   1   5        0.99      -13.75     13.75 o 
   0   2   5      858.28      831.14     22.95 o 
   1   2   5      278.75      271.33      7.11 o 
   2   2   5      106.88      104.79      5.27 o 
   3   2   5      191.81      222.27      8.74 o 
   4   2   5        4.50        5.09      2.74 o 
   5   2   5        9.54        8.75      6.52 o 
   6   2   5        0.45        5.46      6.56 o 
   7   2   5        0.00       -1.67      7.34 o 
   8   2   5        0.05      -12.85     12.85 o 
   9   2   5        0.18       -3.95     14.91 o 
   1   3   5      300.82      306.00      9.45 o 
   2   3   5      122.74      113.62      5.58 o 
   3   3   5      681.65      695.06     13.22 o 
   4   3   5        2.42        2.64      3.81 o 
   5   3   5      161.07      183.49     13.50 o 
   6   3   5       12.38       11.54      7.85 o 
   7   3   5        0.61        7.35      8.60 o 
   8   3   5        1.04       24.20     15.31 o 
   9   3   5        0.47        7.20     15.45 o 
   0   4   5      536.38      604.12     15.71 o 
   1   4   5      301.15      314.38      7.86 o 
   2   4   5        3.46        7.21      3.30 o 
   3   4   5       33.20       42.08      5.40 o 
   4   4   5        2.08       -1.25      4.57 o 
   5   4   5      141.25      160.62      8.67 o 
   6   4   5       20.19       24.71      6.74 o 
   7   4   5       41.77       54.56      9.59 o 
   8   4   5        6.50       11.02     14.46 o 
   9   4   5        0.42       -5.83     15.48 o 
   1   5   5      480.35      557.63     11.21 o 
   2   5   5       53.41       53.69      5.47 o 
   3   5   5       79.50       90.02      6.02 o 
   4   5   5        0.97        3.97      4.94 o 
   5   5   5        7.64        4.55      6.66 o 
   6   5   5        0.00        5.05      6.20 o 
   7   5   5        9.09       17.26      7.96 o 
   8   5   5        2.55       -7.75     12.90 o 
   9   5   5        1.13       17.09     18.22 o 
   0   6   5        7.27        7.32      9.54 o 
   1   6   5      149.50      153.93      7.99 o 
   2   6   5      171.70      161.99      7.01 o 
   3   6   5       36.84       32.65      5.70 o 
   4   6   5      149.36      124.27      8.88 o 
   5   6   5        0.01        5.76      6.11 o 
   6   6   5       20.50       23.21      7.02 o 
   7   6   5        5.49        1.83      8.75 o 
   8   6   5        4.42        1.94     14.29 o 
   1   7   5      649.32      638.64     15.31 o 
   2   7   5       68.71       75.25      6.49 o 
   3   7   5       81.87       85.72      7.15 o 
   4   7   5        6.79       25.13      7.37 o 
   5   7   5       27.17       16.44      6.82 o 
   6   7   5        9.22       16.14      7.78 o 
   7   7   5        8.14        8.88      9.25 o 
   8   7   5        0.12        3.10     14.90 o 
   0   8   5        4.00        1.27      7.14 o 
   1   8   5       72.48       80.00      7.96 o 
   2   8   5       59.83       62.04      7.93 o 
   3   8   5       67.97       76.66      9.10 o 
   4   8   5        1.27       10.34      8.51 o 
   5   8   5        0.02        2.78      7.54 o 
   6   8   5       19.18       19.78      7.93 o 
   7   8   5        0.38       -3.35      8.91 o 
   8   8   5        4.81       19.05     36.71 o 
   1   9   5        0.85       -5.64      5.77 o 
   2   9   5        7.38        5.19      6.68 o 
   3   9   5      137.25      143.90     12.87 o 
   4   9   5        8.77        6.53      7.77 o 
   5   9   5       78.75       90.77     22.33 o 
   6   9   5        0.97        3.43      8.54 o 
   7   9   5        4.38       -6.18     23.30 o 
   8   9   5        1.19      -14.31     20.31 o 
   0  10   5      734.23      745.86     29.43 o 
   1  10   5       17.39       21.46      8.13 o 
   2  10   5      221.92      228.75     15.20 o 
   3  10   5       11.19        4.76      8.70 o 
   4  10   5       17.63       11.06      9.10 o 
   5  10   5        1.71       -2.11      9.14 o 
   6  10   5        4.05       -0.57     11.97 o 
   7  10   5        2.97        1.11     13.72 o 
   1  11   5        1.24        2.05     10.65 o 
   2  11   5       31.08       31.59      9.88 o 
   3  11   5        0.05       -4.07      8.75 o 
   4  11   5        2.91       -5.49      8.63 o 
   5  11   5        0.09      -10.50     10.50 o 
   6  11   5        0.28        4.04     11.39 o 
   7  11   5        0.00       -9.41     14.46 o 
   0  12   5      177.53      132.29     24.35 o 
   1  12   5       10.69        4.54      8.71 o 
   2  12   5      164.68      192.58     20.20 o 
   3  12   5       18.95        2.85     10.35 o 
   4  12   5       43.52       65.05     16.16 o 
   5  12   5        0.87       12.27     13.33 o 
   6  12   5        0.92        8.26     12.30 o 
   1  13   5       19.77       14.01     12.09 o 
   2  13   5        4.97        8.41     11.68 o 
   3  13   5        1.27       -7.97     11.03 o 
   4  13   5       21.41       47.04     38.81 o 
   5  13   5        6.86       20.84     20.69 o 
   0  14   5        5.87      -16.53     16.53 o 
   1  14   5        3.81       11.44     12.89 o 
   2  14   5        0.21       -6.81     11.87 o 
   3  14   5        6.03        1.01     13.23 o 
   4  14   5        0.02      -11.50     21.80 o 
   5  14   5        0.22      -13.33     13.61 o 
   1  15   5        0.07      -10.77     12.45 o 
   2  15   5        2.00       -8.19     17.35 o 
   3  15   5        1.29        3.61     20.37 o 
   4  15   5        0.48        6.82     15.15 o 
   0  16   5        0.60        9.73     21.87 o 
   1  16   5        0.00      -13.78     13.78 o 
   2  16   5        0.42      -12.27     19.55 o 
   0   0   6      498.63      497.88     19.71 o 
   1   0   6      555.45      543.33     10.85 o 
   2   0   6        3.65       12.71      7.06 o 
   3   0   6       56.25       46.96      8.94 o 
   4   0   6      172.36      179.03     10.83 o 
   5   0   6       11.54        8.47      8.19 o 
   6   0   6        2.25       -7.02      8.29 o 
   7   0   6        0.31       -1.21     11.19 o 
   8   0   6        2.62      -10.30     17.48 o 
   9   0   6        0.37       21.04     24.41 o 
   1   1   6     1217.78     1146.74     14.31 o 
   2   1   6       16.39        4.89      4.00 o 
   3   1   6        0.92       -2.53      3.32 o 
   4   1   6       43.56       45.07      5.03 o 
   5   1   6        0.02        3.73      5.43 o 
   6   1   6       31.16       29.79      7.95 o 
   7   1   6        3.69        5.81      8.36 o 
   8   1   6        1.59        1.72     14.15 o 
   9   1   6        0.01       -7.47     15.82 o 
   0   2   6        5.28        5.10      2.81 o 
   1   2   6      302.02      278.87      6.05 o 
   2   2   6        3.47        3.58      3.68 o 
   3   2   6       30.21       32.27      4.50 o 
   4   2   6        0.22        2.54      3.08 o 
   5   2   6        2.13       10.42      4.92 o 
   6   2   6       10.09       23.27      7.16 o 
   7   2   6        6.72        9.17      8.40 o 
   8   2   6        0.01        4.30     14.13 o 
   9   2   6        0.37       -0.52     19.74 o 
   1   3   6      331.12      316.31      8.74 o 
   2   3   6       21.21        8.26      3.60 o 
   3   3   6      226.30      237.53      7.87 o 
   4   3   6        2.51        5.45      4.95 o 
   5   3   6       10.17        7.49      5.22 o 
   6   3   6        8.65        8.34      6.40 o 
   7   3   6        1.17       11.02      8.49 o 
   8   3   6        6.35        9.31     14.52 o 
   9   3   6        2.07      -18.31     31.50 o 
   0   4   6     2233.02     2425.90     30.13 o 
   1   4   6       45.16       51.94      4.86 o 
   2   4   6      626.92      616.00     17.75 o 
   3   4   6       11.34        5.09      4.59 o 
   4   4   6       25.54       32.53      5.61 o 
   5   4   6       70.58       83.34      7.66 o 
   6   4   6        4.23       -2.52      5.98 o 
   7   4   6       10.71       13.59      8.76 o 
   8   4   6        1.67        0.22     13.80 o 
   9   4   6        0.52       -1.96     16.07 o 
   1   5   6      990.24     1038.39     15.28 o 
   2   5   6      737.99      770.91     12.33 o 
   3   5   6        0.56        4.23      4.48 o 
   4   5   6      272.38      280.10     17.84 o 
   5   5   6        0.91        5.62      6.00 o 
   6   5   6       17.64       25.57      7.10 o 
   7   5   6        8.29        2.80      8.36 o 
   8   5   6        0.18        8.29     15.15 o 
   9   5   6        2.25        4.41     16.25 o 
   0   6   6       94.28       91.37      9.30 o 
   1   6   6      355.35      366.76     10.05 o 
   2   6   6        3.52        5.97      4.11 o 
   3   6   6      303.48      302.14     10.21 o 
   4   6   6       63.77       70.21      8.77 o 
   5   6   6        3.10        1.73      6.28 o 
   6   6   6       10.54       16.79      6.90 o 
   7   6   6        0.27       -0.22      8.40 o 
   8   6   6        0.01       16.39     21.65 o 
   1   7   6       39.85       39.17      6.24 o 
   2   7   6       89.02       92.40      7.50 o 
   3   7   6       37.86       44.71      8.42 o 
   4   7   6      165.66      181.15     11.66 o 
   5   7   6        5.66       -6.14      6.14 o 
   6   7   6       49.77       58.77      9.33 o 
   7   7   6        0.08       16.83      9.52 o 
   8   7   6        0.77        1.09     21.74 o 
   0   8   6      167.18      189.54     14.25 o 
   1   8   6        8.83       16.85      5.92 o 
   2   8   6      183.09      190.39     10.78 o 
   3   8   6        0.08        2.13      6.43 o 
   4   8   6       39.47       45.58      8.68 o 
   5   8   6        5.72       14.04      8.02 o 
   6   8   6        2.12       15.89      8.73 o 
   7   8   6        0.06       -3.08      8.98 o 
   8   8   6        2.99      -14.17     14.17 o 
   1   9   6        0.14        6.08      6.17 o 
   2   9   6      330.49      320.28     18.99 o 
   3   9   6       57.07       59.12      9.14 o 
   4   9   6       92.78       83.37     10.31 o 
   5   9   6       13.18       17.70      9.93 o 
   6   9   6        5.45       10.45     11.68 o 
   7   9   6        0.06       10.52     11.46 o 
   0  10   6     1310.68     1392.71     38.56 o 
   1  10   6       47.06       71.05     10.60 o 
   2  10   6      343.96      341.03     24.81 o 
   3  10   6       47.80       54.34     10.88 o 
   4  10   6        0.01        1.85      8.57 o 
   5  10   6        1.82       -4.96     18.91 o 
   6  10   6        4.55       15.98     10.73 o 
   7  10   6        2.62        2.81     14.24 o 
   1  11   6      233.27      257.88     35.50 o 
   2  11   6       83.61       82.39     29.21 o 
   3  11   6        7.41       21.02     11.20 o 
   4  11   6        9.55       11.20     18.37 o 
   5  11   6        0.63       12.18     12.89 o 
   6  11   6        1.27       -3.61     16.05 o 
   7  11   6        0.22       12.28     20.69 o 
   0  12   6        9.90       21.80     16.59 o 
   1  12   6        6.58        8.70     11.23 o 
   2  12   6        2.97       -4.50     11.89 o 
   3  12   6       10.32        2.58     11.19 o 
   4  12   6       15.36       17.29     12.97 o 
   5  12   6        0.07       12.22     13.22 o 
   6  12   6        0.10       22.97     16.23 o 
   1  13   6       27.86       24.09     12.69 o 
   2  13   6        9.45        9.52     11.91 o 
   3  13   6       15.09       16.58     13.14 o 
   4  13   6        0.62        7.77     12.66 o 
   5  13   6        3.09      -12.38     12.38 o 
   0  14   6        0.03        2.99     18.50 o 
   1  14   6        0.88       -4.44     11.39 o 
   2  14   6        5.00       -4.35     11.96 o 
   3  14   6        2.71       11.65     13.44 o 
   4  14   6        7.86       15.19     14.05 o 
   5  14   6        1.97      -17.42     17.42 o 
   1  15   6        4.15        1.35     13.18 o 
   2  15   6        0.74       12.47     14.64 o 
   3  15   6        1.43        4.99     14.03 o 
   0  16   6        0.19      -17.29     17.29 o 
   1  16   6        1.13      -13.54     13.54 o 
   2  16   6        0.07       -7.16     14.26 o 
   1   1   7      198.83      192.49      5.08 o 
   2   1   7      794.55      758.14     33.82 o 
   3   1   7      440.54      415.75     12.21 o 
   4   1   7      246.21      264.31      8.28 o 
   5   1   7      116.46      125.46      9.43 o 
   6   1   7       13.14       11.32      7.47 o 
   7   1   7        7.81       -5.02      7.67 o 
   8   1   7        0.54        7.64     14.27 o 
   9   1   7        0.04        7.71     15.58 o 
   0   2   7      798.54      661.89     20.53 o 
   1   2   7      148.14      124.88      6.61 o 
   2   2   7        0.42       -2.06      3.37 o 
   3   2   7       89.56       93.17      5.49 o 
   4   2   7      148.03      140.91      5.71 o 
   5   2   7        4.39        5.32      5.35 o 
   6   2   7       22.71       25.06      8.21 o 
   7   2   7       14.27       12.96      8.79 o 
   8   2   7        2.33       -4.85     10.47 o 
   9   2   7        2.66       -9.36     15.16 o 
   1   3   7       53.07       54.82      4.67 o 
   2   3   7      901.99      895.88     13.62 o 
   3   3   7       64.45       65.12      5.29 o 
   4   3   7       71.80       78.82      6.40 o 
   5   3   7        5.62       -4.91      4.91 o 
   6   3   7        1.55        6.88      7.61 o 
   7   3   7        0.02        4.48      8.46 o 
   8   3   7        4.23       -9.67      9.67 o 
   9   3   7        0.02      -14.33     14.33 o 
   0   4   7     5453.38     5843.66     71.49 o 
   1   4   7      226.97      254.14      8.24 o 
   2   4   7      561.91      620.80     13.02 o 
   3   4   7      159.36      167.47      7.31 o 
   4   4   7       11.58       15.30      5.62 o 
   5   4   7        1.25       -5.26      5.26 o 
   6   4   7        4.07       10.46      6.70 o 
   7   4   7        2.39       -3.77      7.28 o 
   8   4   7        4.21        9.65     11.40 o 
   9   4   7        0.66       26.70     16.87 o 
   1   5   7      301.92      349.34      9.14 o 
   2   5   7      412.32      412.83     10.23 o 
   3   5   7        0.56       -5.00      5.00 o 
   4   5   7       13.80       23.69      6.27 o 
   5   5   7       18.80       21.19      7.10 o 
   6   5   7       63.89       60.35      8.96 o 
   7   5   7        4.36        3.56      8.67 o 
   8   5   7        1.31       -7.66     12.99 o 
   0   6   7      175.94      215.37     14.91 o 
   1   6   7        0.87        1.45      4.01 o 
   2   6   7      631.10      673.81     13.75 o 
   3   6   7       12.21       16.09      6.13 o 
   4   6   7      225.73      228.84     11.16 o 
   5   6   7        5.97       -0.88      9.06 o 
   6   6   7        2.80        7.22      7.18 o 
   7   6   7        0.05        1.60      8.68 o 
   8   6   7        7.12       -9.77     13.19 o 
   1   7   7       66.12       68.96      6.94 o 
   2   7   7       14.48        9.56      5.86 o 
   3   7   7        2.50        5.35      6.25 o 
   4   7   7      122.19      104.87     10.11 o 
   5   7   7       17.10       20.57      8.15 o 
   6   7   7       71.07       90.34     10.34 o 
   7   7   7        8.02        4.75      8.96 o 
   8   7   7        1.50      -13.12     13.12 o 
   0   8   7      381.31      349.24     18.14 o 
   1   8   7       11.65       14.72      6.10 o 
   2   8   7        2.19        2.33      6.04 o 
   3   8   7        0.13        1.03      6.53 o 
   4   8   7      118.43      106.01     10.55 o 
   5   8   7       10.49       16.59      8.01 o 
   6   8   7        6.32        7.35      8.22 o 
   7   8   7        1.03       15.49     11.25 o 
   8   8   7        0.00      -17.53     18.44 o 
   1   9   7       23.22       34.70      8.40 o 
   2   9   7      414.88      423.86     17.95 o 
   3   9   7       28.91       24.99      7.73 o 
   4   9   7       72.16       50.28     10.64 o 
   5   9   7       17.47       30.79     10.77 o 
   6   9   7        0.71        3.17      9.54 o 
   7   9   7        0.90       11.67     11.39 o 
   0  10   7      306.56      334.18     28.61 o 
   1  10   7       30.39       22.63     10.59 o 
   2  10   7       40.92       34.19     11.08 o 
   3  10   7       46.55       27.93     11.72 o 
   4  10   7        1.46       13.37      9.06 o 
   5  10   7        5.78        6.79     10.78 o 
   6  10   7        0.52        6.17     12.80 o 
   7  10   7        1.45       23.93     12.32 o 
   1  11   7       18.52       26.63     10.92 o 
   2  11   7       18.51       22.95     11.35 o 
   3  11   7        0.53       -3.29     10.22 o 
   4  11   7        0.16        1.20     11.06 o 
   5  11   7        0.45        2.30     11.75 o 
   6  11   7        0.00       28.60     15.48 o 
   0  12   7       14.89       16.97     16.02 o 
   1  12   7        0.40       -7.53      9.57 o 
   2  12   7        0.34       -4.20     10.34 o 
   3  12   7        1.02        8.00     11.52 o 
   4  12   7        0.40       -8.84     10.68 o 
   5  12   7        3.05        4.74     12.88 o 
   6  12   7        0.39       28.83     15.72 o 
   1  13   7        9.58       17.18     11.82 o 
   2  13   7        0.33       -7.24     10.54 o 
   3  13   7        0.62       -0.62     12.00 o 
   4  13   7        3.76        5.03     12.61 o 
   5  13   7        0.11       15.38     14.67 o 
   0  14   7        3.97        7.37     18.94 o 
   1  14   7        9.06       13.21     13.67 o 
   2  14   7        2.11       -4.77     11.71 o 
   3  14   7       10.51       12.62     13.42 o 
   4  14   7        0.05      -12.21     12.21 o 
   1  15   7        1.44       -9.56     20.91 o 
   2  15   7        0.15       18.27     14.35 o 
   3  15   7        4.07      -12.34     12.34 o 
   0  16   7        1.04        0.83     21.55 o 
   1  16   7        0.06       12.68     15.37 o 
   1   0   8      948.69     1023.99     19.36 o 
   2   0   8     1603.14     1526.69     39.35 o 
   3   0   8     1077.17      992.32     23.86 o 
   4   0   8      145.70      178.01     10.66 o 
   5   0   8        5.67        5.82     14.68 o 
   6   0   8        0.57      -10.60     13.54 o 
   7   0   8       13.45       13.12     12.16 o 
   8   0   8        0.02      -14.05     14.05 o 
   9   0   8        1.01      -18.94     18.94 o 
   1   1   8     2120.50     2086.74     17.06 o 
   2   1   8       19.76       28.46      3.39 o 
   3   1   8        3.16        3.23      3.40 o 
   4   1   8        2.05       -1.59      3.91 o 
   5   1   8       94.10      101.50      9.37 o 
   6   1   8        8.43        1.48      6.96 o 
   7   1   8        6.97       12.88     10.92 o 
   8   1   8        3.60        6.15      9.61 o 
   9   1   8        0.08       10.17     17.51 o 
   0   2   8     4075.92     3703.56     59.56 o 
   1   2   8       65.82       75.71      4.93 o 
   2   2   8     1098.39     1133.59     12.26 o 
   3   2   8      251.67      251.51      6.13 o 
   4   2   8      177.68      155.65      8.52 o 
   5   2   8       24.76       29.68      6.80 o 
   6   2   8        8.11        5.84      7.32 o 
   7   2   8        0.55       -7.58      7.58 o 
   8   2   8        0.97       -1.32     10.01 o 
   9   2   8        0.10       -2.73     14.80 o 
   1   3   8       61.03       68.37      4.51 o 
   2   3   8       10.26       17.36      3.88 o 
   3   3   8        0.82       -0.96      3.96 o 
   4   3   8       23.29       19.36      5.66 o 
   5   3   8        3.69       -0.01      5.71 o 
   6   3   8        0.34       -4.35      6.17 o 
   7   3   8        1.47        1.38      8.06 o 
   8   3   8        0.60       -0.72     10.57 o 
   9   3   8        0.13      -15.47     22.57 o 
   0   4   8     1669.69     1922.52     31.22 o 
   1   4   8       76.39       91.30      6.28 o 
   2   4   8      809.29      816.16     13.86 o 
   3   4   8      136.48      131.31      7.91 o 
   4   4   8       16.81       10.79      5.52 o 
   5   4   8       60.62       48.50      8.73 o 
   6   4   8       14.00        1.98      6.76 o 
   7   4   8       11.73        7.53     10.08 o 
   8   4   8        4.14        2.32     11.09 o 
   9   4   8        0.20      -20.72     20.72 o 
   1   5   8       68.65       53.17      6.90 o 
   2   5   8       66.40       82.75      6.69 o 
   3   5   8        0.00        0.48      4.42 o 
   4   5   8      216.43      206.08     10.44 o 
   5   5   8        5.59        5.91      9.76 o 
   6   5   8       89.36       79.58      9.65 o 
   7   5   8        0.05        3.35      7.79 o 
   8   5   8        8.48        9.81     11.90 o 
   0   6   8       31.83       43.91      7.86 o 
   1   6   8       60.95       66.41      5.64 o 
   2   6   8      136.82      140.72      8.97 o 
   3   6   8      198.74      169.78      9.97 o 
   4   6   8       87.46       97.30      8.64 o 
   5   6   8       47.25       44.58      8.83 o 
   6   6   8        8.63       16.78      7.53 o 
   7   6   8        0.10       -1.90      8.57 o 
   8   6   8        0.41      -10.44     10.44 o 
   1   7   8       26.26       20.48      6.57 o 
   2   7   8       69.22       62.17      7.56 o 
   3   7   8       13.05        4.84      7.33 o 
   4   7   8       40.81       37.57      9.46 o 
   5   7   8        9.50        9.73      7.35 o 
   6   7   8       23.13       30.91      8.45 o 
   7   7   8       13.31       10.78      9.36 o 
   8   7   8        4.91       27.40     13.71 o 
   0   8   8      494.95      407.16     25.87 o 
   1   8   8        8.69       21.30      8.62 o 
   2   8   8      252.52      257.50     16.95 o 
   3   8   8        0.29       -4.01      8.68 o 
   4   8   8       62.31       49.94     10.95 o 
   5   8   8       10.57       21.09      8.48 o 
   6   8   8        7.60       -7.22      7.22 o 
   7   8   8        0.56      -10.20     10.20 o 
   8   8   8        0.00       -4.93     14.20 o 
   1   9   8       35.07       34.33     10.25 o 
   2   9   8       25.27       18.09     11.57 o 
   3   9   8        0.09       -7.12      7.12 o 
   4   9   8       10.42        8.97      8.70 o 
   5   9   8        0.06        4.34      7.57 o 
   6   9   8        1.39        2.26     11.96 o 
   7   9   8        0.14       13.45     11.69 o 
   0  10   8        2.89        9.03     13.22 o 
   1  10   8        2.50       -2.75     15.61 o 
   2  10   8       11.73       26.24     10.65 o 
   3  10   8        2.07       12.57     11.41 o 
   4  10   8       12.18       13.63      9.26 o 
   5  10   8        0.14       10.92     10.34 o 
   6  10   8        0.39      -12.15     12.15 o 
   7  10   8        0.00      -10.73     10.73 o 
   1  11   8       15.96       10.15     10.07 o 
   2  11   8        3.82       -0.41      9.55 o 
   3  11   8       24.21       19.95     18.05 o 
   4  11   8       11.20       26.91     12.22 o 
   5  11   8        5.06       -4.25     11.64 o 
   6  11   8        4.86       -9.57     12.77 o 
   0  12   8        0.00      -12.14     12.14 o 
   1  12   8        1.24       -5.98      9.65 o 
   2  12   8        0.10       12.64     16.62 o 
   3  12   8        0.16       10.14     11.15 o 
   4  12   8        0.31       11.47     12.22 o 
   5  12   8        2.03        4.04     13.15 o 
   6  12   8        0.12      -14.02     15.38 o 
   1  13   8        5.86       -7.85     10.63 o 
   2  13   8        0.56       -9.89      9.89 o 
   3  13   8        0.09        6.42     16.78 o 
   4  13   8        0.46        8.47     13.33 o 
   5  13   8        0.02      -18.99     20.50 o 
   0  14   8        7.08       12.01     18.69 o 
   1  14   8        0.00       -5.23     11.24 o 
   2  14   8        2.11       11.53     13.10 o 
   3  14   8        0.04       -8.02     11.38 o 
   4  14   8        0.10        0.85     27.21 o 
   1  15   8        2.83      -11.23     12.09 o 
   2  15   8        1.96        2.69     25.43 o 
   3  15   8        0.28       -5.14     13.29 o 
   0  16   8        0.24       -3.37     19.90 o 
   1  16   8        3.41       -6.67     13.94 o 
   1   1   9      204.01      192.49      7.39 o 
   2   1   9        1.49       -0.63      2.54 o 
   3   1   9        1.09        2.47      5.06 o 
   4   1   9       41.95       28.77      6.08 o 
   5   1   9        0.40        0.68      8.02 o 
   6   1   9       35.31       36.13      8.26 o 
   7   1   9        6.17       11.50      8.38 o 
   8   1   9        3.87       -1.88      9.24 o 
   9   1   9        2.00        2.11     14.61 o 
   0   2   9     2128.23     2062.49     33.15 o 
   1   2   9      246.54      261.91      6.76 o 
   2   2   9      442.42      420.53      7.04 o 
   3   2   9       98.11      103.44      4.84 o 
   4   2   9        1.76       -2.58      5.74 o 
   5   2   9       10.77        8.68      5.93 o 
   6   2   9        0.27       -6.52      6.52 o 
   7   2   9        6.37        3.63      8.38 o 
   8   2   9        1.84        2.03      9.55 o 
   9   2   9        0.23      -23.52     23.52 o 
   1   3   9     1153.86     1057.57     14.21 o 
   2   3   9      533.71      556.07     10.22 o 
   3   3   9       10.89       12.39      4.62 o 
   4   3   9      108.58      118.01      9.06 o 
   5   3   9       19.35       22.58      6.77 o 
   6   3   9        2.86       -1.56      6.50 o 
   7   3   9        0.49       -0.42      8.15 o 
   8   3   9        0.02       -9.84     10.33 o 
   9   3   9        0.37       15.36     15.80 o 
   0   4   9       85.66       69.02      9.19 o 
   1   4   9      209.16      209.47      8.62 o 
   2   4   9      248.76      236.82      8.09 o 
   3   4   9       38.63       38.25      5.64 o 
   4   4   9       69.11       73.01      8.82 o 
   5   4   9        7.35       -5.89      6.43 o 
   6   4   9        2.53        3.31      7.52 o 
   7   4   9        0.00        8.32      7.74 o 
   8   4   9        0.73       -2.91     10.75 o 
   1   5   9      184.11      210.86      9.58 o 
   2   5   9       22.62       17.22      5.07 o 
   3   5   9      384.79      362.70     17.08 o 
   4   5   9      109.56      121.37     10.11 o 
   5   5   9       22.33       17.33      7.35 o 
   6   5   9       26.11       21.23      7.68 o 
   7   5   9        5.43        5.36      7.88 o 
   8   5   9        0.01       -8.69     13.18 o 
   0   6   9       59.78       61.03     11.44 o 
   1   6   9       96.58       97.99      7.18 o 
   2   6   9       19.26       21.44      6.43 o 
   3   6   9        1.12        4.23      6.48 o 
   4   6   9       39.56       33.58      7.92 o 
   5   6   9       76.38       88.10     10.55 o 
   6   6   9        1.35       -1.46      6.81 o 
   7   6   9        7.76       12.64      8.28 o 
   8   6   9        4.84        6.35     12.12 o 
   1   7   9      250.97      237.47     12.36 o 
   2   7   9      217.94      249.66     21.11 o 
   3   7   9       17.61       12.74      7.34 o 
   4   7   9       30.05       39.16      8.99 o 
   5   7   9        1.41        1.22      7.25 o 
   6   7   9        0.01        5.47      7.29 o 
   7   7   9        6.42       -2.14     13.18 o 
   8   7   9        0.51        7.68     14.10 o 
   0   8   9      394.32      372.20     25.43 o 
   1   8   9      132.89       98.82     12.11 o 
   2   8   9       76.45       94.57     10.27 o 
   3   8   9       90.89       78.99     10.37 o 
   4   8   9        0.61       11.86      8.30 o 
   5   8   9        1.00        3.14      7.77 o 
   6   8   9        0.01        7.12      8.45 o 
   7   8   9        1.36       -1.70     10.57 o 
   1   9   9      163.03      138.72     23.68 o 
   2   9   9       19.01       38.48     10.45 o 
   3   9   9        0.00       -2.73      7.27 o 
   4   9   9        0.89       -3.70      7.53 o 
   5   9   9        0.62       -1.77      8.40 o 
   6   9   9        0.06       -5.85     19.96 o 
   7   9   9        0.09        1.32     10.89 o 
   0  10   9        2.83       -2.22     11.89 o 
   1  10   9       15.53        5.65     14.21 o 
   2  10   9        7.00       10.76     12.94 o 
   3  10   9        3.75        9.92      9.78 o 
   4  10   9       17.95       27.95      9.64 o 
   5  10   9        2.90       -2.26     15.10 o 
   6  10   9        1.49        3.22     15.86 o 
   7  10   9        0.27       -8.77     10.90 o 
   1  11   9        2.11        1.24     10.02 o 
   2  11   9        2.80        4.16      9.43 o 
   3  11   9       15.94       10.97     10.60 o 
   4  11   9        3.09        0.90     10.71 o 
   5  11   9        0.21       -5.06     11.04 o 
   6  11   9        4.85        0.17     23.43 o 
   0  12   9        1.52       -6.61     13.29 o 
   1  12   9        0.01       -2.38     10.17 o 
   2  12   9        0.01        6.03     10.88 o 
   3  12   9        5.02        7.28     10.79 o 
   4  12   9        0.02       -2.21     11.36 o 
   5  12   9        6.45        4.25     13.04 o 
   6  12   9        1.41       -0.23     13.56 o 
   1  13   9        5.10       -4.25     10.24 o 
   2  13   9        0.76      -10.40     10.40 o 
   3  13   9        1.75       -6.86     17.35 o 
   4  13   9        0.33       -4.37     11.57 o 
   5  13   9        0.18       -6.35     12.77 o 
   0  14   9        3.55      -15.70     16.02 o 
   1  14   9        0.72       -2.87     11.13 o 
   2  14   9        3.17        0.18     20.82 o 
   3  14   9        1.60      -11.86     13.06 o 
   4  14   9        1.20       -1.24     13.14 o 
   1  15   9        9.90       -5.82     12.40 o 
   2  15   9        0.71       -4.25     13.37 o 
   3  15   9        0.26       17.27     14.35 o 
   1   0  10      123.95      117.35      9.66 o 
   2   0  10      655.78      663.22     14.56 o 
   3   0  10       35.38       29.94     10.43 o 
   4   0  10      323.02      315.35     15.72 o 
   5   0  10        1.16       13.74      9.29 o 
   6   0  10       57.92       51.82     12.47 o 
   7   0  10        0.31       11.28     22.09 o 
   8   0  10        0.75        6.60     12.23 o 
   9   0  10        0.31        2.10     20.79 o 
   1   1  10       15.84       22.36      2.55 o 
   2   1  10       26.05       31.83      3.47 o 
   3   1  10       49.04       50.86      5.99 o 
   4   1  10       12.94        7.23      6.26 o 
   5   1  10       14.70       30.33      7.01 o 
   6   1  10        1.34        6.46      6.88 o 
   7   1  10        0.05       -7.39      7.39 o 
   8   1  10        3.00        1.45      9.11 o 
   9   1  10        0.01       -8.36     13.47 o 
   0   2  10       20.80        4.17      5.04 o 
   1   2  10      111.93       87.87      4.63 o 
   2   2  10       81.57       88.35      3.82 o 
   3   2  10       42.09       41.36      5.69 o 
   4   2  10       44.30       39.08      6.96 o 
   5   2  10        3.17        6.00      5.87 o 
   6   2  10        0.39        7.29      7.36 o 
   7   2  10        0.56       -6.78      7.39 o 
   8   2  10        0.01       -7.22      8.82 o 
   1   3  10      663.22      639.55     16.50 o 
   2   3  10      612.35      583.59      9.63 o 
   3   3  10      118.94      107.07     10.50 o 
   4   3  10       68.24       72.79      7.93 o 
   5   3  10       23.48       24.49      6.67 o 
   6   3  10        1.11       -6.26      6.26 o 
   7   3  10        4.72       -2.58      7.69 o 
   8   3  10        1.41       -3.92      9.46 o 
   0   4  10      232.57      217.87     10.32 o 
   1   4  10       12.06        8.65      3.90 o 
   2   4  10        5.47       11.20      4.57 o 
   3   4  10        0.99        3.54      5.16 o 
   4   4  10      144.33      144.88     10.26 o 
   5   4  10        4.92        1.77      6.84 o 
   6   4  10       37.19       30.40     11.39 o 
   7   4  10        3.82        8.09      7.65 o 
   8   4  10        4.43       12.70     11.40 o 
   1   5  10       43.35       51.08      6.30 o 
   2   5  10        1.40        9.13      4.97 o 
   3   5  10      165.58      155.01      9.60 o 
   4   5  10       16.82       15.04      6.96 o 
   5   5  10       81.21       81.25      9.99 o 
   6   5  10        4.72        0.39      6.84 o 
   7   5  10        6.95       18.08      8.46 o 
   8   5  10        0.02       -2.20     11.08 o 
   0   6  10        1.61        1.59      8.39 o 
   1   6  10        8.88        7.23      9.35 o 
   2   6  10       30.41       23.36      6.63 o 
   3   6  10        0.16       -5.40      5.40 o 
   4   6  10        2.50       11.38      6.91 o 
   5   6  10        9.01        5.41      7.28 o 
   6   6  10       14.35        8.13      7.32 o 
   7   6  10        4.15       15.59      9.51 o 
   8   6  10        3.80        2.06     11.98 o 
   1   7  10       26.44       45.87      7.88 o 
   2   7  10      147.64      148.50     10.98 o 
   3   7  10        7.15       -3.36      7.28 o 
   4   7  10        0.24        3.92      6.58 o 
   5   7  10        3.04       -5.07      7.28 o 
   6   7  10        7.94       -0.31      7.76 o 
   7   7  10        3.25        8.24     10.77 o 
   8   7  10        0.05       -9.38     11.81 o 
   0   8  10     1014.01      887.30     36.30 o 
   1   8  10        0.01        6.40      8.33 o 
   2   8  10      185.66      182.81     12.59 o 
   3   8  10        0.33        6.38      8.92 o 
   4   8  10        5.36       19.87      7.60 o 
   5   8  10        0.94       -4.81      7.55 o 
   6   8  10        0.05        1.14     10.02 o 
   7   8  10        3.81      -11.57     20.00 o 
   1   9  10       84.55       80.87     11.82 o 
   2   9  10      127.67      115.41     13.62 o 
   3   9  10       25.93       26.69     12.90 o 
   4   9  10       22.56       18.43      9.06 o 
   5   9  10        3.69        6.02      8.01 o 
   6   9  10        0.41       11.28     10.40 o 
   7   9  10        0.06       -2.83     11.11 o 
   0  10  10       14.38       42.59     15.38 o 
   1  10  10        6.81        3.16      9.16 o 
   2  10  10        2.77       -6.49      9.19 o 
   3  10  10       16.74       -0.49      8.93 o 
   4  10  10       22.37       -1.17     10.78 o 
   5  10  10        2.83       11.15     10.25 o 
   6  10  10        1.56       15.73     27.02 o 
   1  11  10        0.67        3.40     16.08 o 
   2  11  10       26.51       22.95     12.78 o 
   3  11  10        5.53        0.38      9.93 o 
   4  11  10        0.06       -7.18     10.29 o 
   5  11  10        4.29        4.21     11.33 o 
   6  11  10        4.62       12.13     14.23 o 
   0  12  10       11.24        1.78     15.89 o 
   1  12  10        0.09        1.68     10.00 o 
   2  12  10        2.03        8.71     10.62 o 
   3  12  10        0.47       -9.91      9.91 o 
   4  12  10       22.80       31.44     23.23 o 
   5  12  10        0.43       10.21     13.15 o 
   1  13  10        1.71        1.24     10.22 o 
   2  13  10       13.08       29.32     12.86 o 
   3  13  10        3.23       -9.65     11.33 o 
   4  13  10        1.36       -4.03     12.33 o 
   5  13  10        1.89       -0.94     13.33 o 
   0  14  10       12.34        5.02     17.86 o 
   1  14  10        0.59       -0.49     12.06 o 
   2  14  10        3.75       13.88     17.89 o 
   3  14  10        1.05       17.67     13.24 o 
   4  14  10        0.00       -7.38     12.07 o 
   1  15  10       12.48       18.95     14.43 o 
   2  15  10        0.25        1.65     13.15 o 
   1   1  11      182.68      210.35      7.30 o 
   2   1  11       33.44       40.61      5.55 o 
   3   1  11      118.18      124.02      7.45 o 
   4   1  11        2.07        1.48      6.11 o 
   5   1  11       27.48       10.85      6.56 o 
   6   1  11        4.99        8.97      7.26 o 
   7   1  11        0.83       -7.45      7.45 o 
   8   1  11        0.30        3.01      9.32 o 
   0   2  11     1639.24     1734.11     62.39 o 
   1   2  11       88.06       91.86      7.88 o 
   2   2  11      331.02      336.64      7.28 o 
   3   2  11       91.77       91.32      7.07 o 
   4   2  11        0.70        7.69      5.89 o 
   5   2  11        7.71       20.34      6.98 o 
   6   2  11        0.25        2.06      6.65 o 
   7   2  11        1.64        1.97      8.09 o 
   8   2  11        0.16        8.80      9.72 o 
   1   3  11     1922.55     2015.05     25.48 o 
   2   3  11      286.26      306.91      9.85 o 
   3   3  11       87.69      104.06      6.04 o 
   4   3  11       95.38       91.97      8.61 o 
   5   3  11        0.07       -2.03      6.48 o 
   6   3  11        8.43       12.47      7.11 o 
   7   3  11        0.10       -0.70      8.02 o 
   8   3  11        1.25       -9.16      9.16 o 
   0   4  11       35.46       37.34      5.38 o 
   1   4  11      424.80      402.52      9.11 o 
   2   4  11        6.29        7.27      4.52 o 
   3   4  11      400.72      419.51     13.20 o 
   4   4  11        0.40       13.31      6.54 o 
   5   4  11       22.92       18.76      7.40 o 
   6   4  11        4.65        3.44      6.92 o 
   7   4  11        3.07       -7.93      7.93 o 
   8   4  11        0.38        2.10     10.25 o 
   1   5  11       13.50       18.64      7.55 o 
   2   5  11        0.06       -5.29      5.29 o 
   3   5  11       91.10       89.65      8.23 o 
   4   5  11       41.36       41.85      8.02 o 
   5   5  11        3.39       13.00      7.36 o 
   6   5  11       15.58       26.41      8.43 o 
   7   5  11        9.86        0.53      8.77 o 
   8   5  11        0.14       -5.30     11.00 o 
   0   6  11       11.26        2.35      8.20 o 
   1   6  11        4.98        9.60      5.80 o 
   2   6  11      179.25      146.22      9.03 o 
   3   6  11      283.75      296.10     12.68 o 
   4   6  11      217.24      223.29     12.50 o 
   5   6  11      319.72      332.57     16.15 o 
   6   6  11       16.19       33.21      8.48 o 
   7   6  11       34.08       25.53     11.85 o 
   8   6  11        0.04       -2.74     11.55 o 
   1   7  11      287.50      287.09     20.75 o 
   2   7  11      146.11      141.43     10.80 o 
   3   7  11      303.66      283.96     13.10 o 
   4   7  11        3.63       -4.87      9.35 o 
   5   7  11       15.00       -1.04      7.32 o 
   6   7  11       10.25        6.83      8.10 o 
   7   7  11        3.40        2.85      9.38 o 
   0   8  11       57.00       70.63     14.56 o 
   1   8  11      121.92      131.59     12.76 o 
   2   8  11        6.63        9.53      7.39 o 
   3   8  11      117.65      125.86     11.80 o 
   4   8  11        0.99       -1.84      6.42 o 
   5   8  11        3.99       11.45      8.00 o 
   6   8  11        0.31       -7.12     18.01 o 
   7   8  11        0.67       -4.55     10.88 o 
   1   9  11      554.17      547.87     26.48 o 
   2   9  11        1.49        6.17      8.95 o 
   3   9  11       17.20       24.48      8.89 o 
   4   9  11        0.16       -3.21      6.84 o 
   5   9  11        2.16        1.57      9.04 o 
   6   9  11        0.02        3.94     16.14 o 
   7   9  11        0.49        1.27     10.88 o 
   0  10  11      122.23      117.60     19.26 o 
   1  10  11       31.85       28.05     10.20 o 
   2  10  11       43.19       36.65     10.60 o 
   3  10  11       31.76       17.20      9.13 o 
   4  10  11        4.44       -3.83      8.11 o 
   5  10  11        0.49        2.64      9.66 o 
   6  10  11        1.51       -3.21     12.75 o 
   1  11  11        4.24        1.93      9.08 o 
   2  11  11       20.44       -1.02      9.75 o 
   3  11  11       10.46       -2.96     15.35 o 
   4  11  11        5.84       -3.49     10.84 o 
   5  11  11        0.03        7.36     10.40 o 
   6  11  11        0.26       -8.09     15.29 o 
   0  12  11        0.00      -11.44     13.10 o 
   1  12  11        0.01        2.63     13.10 o 
   2  12  11        2.08       -8.56      9.30 o 
   3  12  11        3.93       15.30     11.19 o 
   4  12  11        4.88       -8.73     14.37 o 
   5  12  11        2.71        1.87     12.77 o 
   1  13  11        0.03        9.52     11.24 o 
   2  13  11        0.02       -3.45     10.52 o 
   3  13  11        0.02       -2.61     11.56 o 
   4  13  11        0.02       -1.13     11.92 o 
   0  14  11        5.91       -7.56     16.02 o 
   1  14  11        0.00       -5.61     11.41 o 
   2  14  11        1.94       -6.17     12.52 o 
   3  14  11        0.54        1.88     12.61 o 
   1  15  11        0.55        1.67     13.08 o 
   2  15  11        3.50       -9.74     12.02 o 
   0   0  12      163.26      142.23      5.39 o 
   1   0  12       46.49       37.95      7.95 o 
   2   0  12      206.42      237.69      9.25 o 
   3   0  12       19.58       14.05      9.92 o 
   4   0  12        9.59        8.62     13.79 o 
   5   0  12       70.61       65.60     11.36 o 
   6   0  12       22.36       11.26     10.38 o 
   7   0  12       46.79       16.41     12.63 o 
   8   0  12        7.42       -6.97     14.65 o 
   1   1  12       68.90       66.38      4.54 o 
   2   1  12        0.17       -3.16      4.63 o 
   3   1  12       46.43       40.29      8.35 o 
   4   1  12       33.93       44.18      7.66 o 
   5   1  12       41.33       36.72      7.39 o 
   6   1  12        8.94       -3.76      6.89 o 
   7   1  12        0.06       -7.19      7.19 o 
   8   1  12        0.15       -7.66      9.19 o 
   0   2  12       11.09        8.70      5.69 o 
   1   2  12      138.40      152.96      6.99 o 
   2   2  12       28.48       26.02      8.62 o 
   3   2  12      186.74      181.26      8.72 o 
   4   2  12       19.28       10.89     10.32 o 
   5   2  12        6.83        1.47      6.41 o 
   6   2  12        1.43       -3.41      6.61 o 
   7   2  12        0.00        2.79      8.10 o 
   8   2  12        1.38        4.13      9.66 o 
   1   3  12      335.06      321.74      9.89 o 
   2   3  12        0.38        3.62      3.43 o 
   3   3  12        0.35        4.12      5.50 o 
   4   3  12        2.30       -2.98      5.59 o 
   5   3  12       15.55        1.57      6.65 o 
   6   3  12        0.36       -6.85      6.85 o 
   7   3  12        1.46       13.72      8.76 o 
   8   3  12        0.63        6.50      9.45 o 
   0   4  12       53.75       38.67      6.72 o 
   1   4  12       20.32       22.75      6.32 o 
   2   4  12        7.65       11.11      4.41 o 
   3   4  12       46.54       43.46      6.73 o 
   4   4  12        3.87        1.37      5.99 o 
   5   4  12        2.35       -1.05      6.52 o 
   6   4  12        7.37        5.82      6.73 o 
   7   4  12        0.03        2.39      8.06 o 
   8   4  12        0.62       -7.43      9.52 o 
   1   5  12        1.38       -1.33      4.21 o 
   2   5  12       71.31       71.93      7.74 o 
   3   5  12        0.16       -0.49      5.78 o 
   4   5  12        3.15        6.99      6.55 o 
   5   5  12        0.02        3.44      6.96 o 
   6   5  12        1.20       11.42      7.32 o 
   7   5  12        1.92        0.98      8.81 o 
   8   5  12        0.02        5.03     10.43 o 
   0   6  12      156.03      144.43     14.24 o 
   1   6  12        2.27        0.70      6.86 o 
   2   6  12       22.60       28.22      6.35 o 
   3   6  12       12.83       14.13      6.44 o 
   4   6  12        0.07       -4.45      9.60 o 
   5   6  12        4.13        5.71      7.52 o 
   6   6  12        1.87       -5.37      8.90 o 
   7   6  12        0.19       -8.05      8.83 o 
   8   6  12        0.77       -0.06     14.25 o 
   1   7  12      169.50      182.11     17.38 o 
   2   7  12       11.54        8.18      6.86 o 
   3   7  12       32.44       35.62      7.23 o 
   4   7  12       14.79       23.45      8.67 o 
   5   7  12        1.80        5.22      7.90 o 
   6   7  12        0.01        2.43      9.93 o 
   7   7  12        5.34        0.27      9.55 o 
   0   8  12      316.13      324.14     23.27 o 
   1   8  12        0.02       -6.58      7.40 o 
   2   8  12      155.40      148.78     13.43 o 
   3   8  12        1.67       -4.08      6.33 o 
   4   8  12       11.75        9.89      8.24 o 
   5   8  12        0.37        1.93      7.96 o 
   6   8  12        0.00        2.40     10.08 o 
   7   8  12        1.31       13.20     16.43 o 
   1   9  12      134.62      122.60     13.07 o 
   2   9  12        1.10        7.80      7.76 o 
   3   9  12       16.08       14.23      8.43 o 
   4   9  12        4.73        9.05      7.29 o 
   5   9  12        0.38       -2.87      9.46 o 
   6   9  12        1.63        0.13     10.54 o 
   7   9  12        0.09        9.27     11.20 o 
   0  10  12       27.68       50.79     15.19 o 
   1  10  12       13.54        9.09      9.25 o 
   2  10  12        8.85       -1.88     11.06 o 
   3  10  12       25.07       32.91     14.18 o 
   4  10  12        0.09       -4.63      8.57 o 
   5  10  12        3.79        8.39     16.17 o 
   6  10  12        0.27       -2.92     10.88 o 
   1  11  12        1.73        4.60     11.03 o 
   2  11  12        0.35        0.17      9.06 o 
   3  11  12        8.12       -2.42     10.05 o 
   4  11  12        0.00       -5.69      9.00 o 
   5  11  12        2.56        6.21     10.84 o 
   6  11  12        0.07       16.85     21.23 o 
   0  12  12        2.71       13.41     16.40 o 
   1  12  12        0.49        6.26      9.92 o 
   2  12  12        4.31        2.61     10.11 o 
   3  12  12        6.64       -2.96     13.76 o 
   4  12  12        2.19        1.53     11.06 o 
   5  12  12       10.40        6.87     13.16 o 
   1  13  12        0.88       -9.77      9.77 o 
   2  13  12        0.68       10.52     11.42 o 
   3  13  12        0.68        2.50     17.99 o 
   4  13  12        0.32        6.46     12.81 o 
   0  14  12       29.25       51.75     21.68 o 
   1  14  12        0.00       -8.80     10.78 o 
   2  14  12        8.20        0.70     11.91 o 
   3  14  12        0.02      -16.21     18.24 o 
   1  15  12        2.15        2.34     12.50 o 
   1   1  13       32.03       27.49      3.36 o 
   2   1  13       34.14       29.89      7.00 o 
   3   1  13        0.30       -6.25      6.25 o 
   4   1  13        9.84        2.52      6.17 o 
   5   1  13        1.02       -1.95      6.04 o 
   6   1  13        1.35       -0.56      6.94 o 
   7   1  13        0.07       -1.22      7.80 o 
   8   1  13        0.03        2.85      9.40 o 
   0   2  13       89.90       66.48      9.73 o 
   1   2  13        0.00        4.60      3.46 o 
   2   2  13        2.24       -7.68      9.76 o 
   3   2  13        2.20        0.20      4.66 o 
   4   2  13        6.56        8.37      6.13 o 
   5   2  13        0.69       -5.86      5.86 o 
   6   2  13        0.60        2.12      7.03 o 
   7   2  13        0.14       -1.28      8.13 o 
   8   2  13        0.10      -11.10     12.56 o 
   1   3  13      103.03      113.30      7.01 o 
   2   3  13      100.66      109.20      5.53 o 
   3   3  13       15.68       17.22      5.63 o 
   4   3  13        2.43        4.78      5.96 o 
   5   3  13        1.72       -5.99      6.52 o 
   6   3  13        3.05       -3.94      6.99 o 
   7   3  13        0.27       -7.68      7.68 o 
   8   3  13        0.13        8.91     10.06 o 
   0   4  13      161.45      157.33     12.81 o 
   1   4  13        7.99       11.57      4.87 o 
   2   4  13       18.25       21.84      4.61 o 
   3   4  13        1.27       -1.51      5.34 o 
   4   4  13      163.03      162.59     10.55 o 
   5   4  13        0.05        0.87      6.83 o 
   6   4  13       14.05       17.52      7.46 o 
   7   4  13        0.15        4.24      8.49 o 
   8   4  13        0.01        6.54     10.17 o 
   1   5  13       22.15       18.03      4.64 o 
   2   5  13       67.67       74.56      6.36 o 
   3   5  13        8.66       13.82      6.21 o 
   4   5  13       18.12       10.44      8.97 o 
   5   5  13        0.08        8.34      7.66 o 
   6   5  13       26.39       18.93      8.03 o 
   7   5  13        0.02       -5.52      9.60 o 
   8   5  13        0.56       -9.39      9.39 o 
   0   6  13       21.82       36.23      9.79 o 
   1   6  13        0.28       -0.51      4.75 o 
   2   6  13        0.24        2.54      5.31 o 
   3   6  13        0.29        4.86      5.84 o 
   4   6  13        8.07       -1.19      6.33 o 
   5   6  13        0.03       -4.15      7.13 o 
   6   6  13       44.38       41.92     11.49 o 
   7   6  13        0.58        8.89     10.63 o 
   1   7  13       49.62       25.02      9.36 o 
   2   7  13        5.56        6.26      5.96 o 
   3   7  13       34.15       32.58      7.34 o 
   4   7  13        5.01       -0.16      8.66 o 
   5   7  13        4.56        7.35      7.74 o 
   6   7  13        0.01       -0.15      9.60 o 
   7   7  13        0.25        0.05      9.53 o 
   0   8  13      244.35      215.50     19.64 o 
   1   8  13        1.62       -6.54     10.55 o 
   2   8  13       24.25       14.26      7.60 o 
   3   8  13        1.51       -2.46      6.25 o 
   4   8  13       12.02        7.91      7.61 o 
   5   8  13        5.49       -6.05      8.46 o 
   6   8  13        2.78       -0.49     10.15 o 
   7   8  13        0.63        8.58     10.04 o 
   1   9  13      128.83      124.42     15.96 o 
   2   9  13      141.54      133.84     11.92 o 
   3   9  13       14.29       21.95      7.54 o 
   4   9  13       27.80       22.25     10.74 o 
   5   9  13        2.40       -1.77      8.99 o 
   6   9  13        0.01       10.44     11.42 o 
   0  10  13        0.11       -4.45     12.59 o 
   1  10  13       18.00       18.81      9.72 o 
   2  10  13       20.00       20.20     10.28 o 
   3  10  13       25.07       22.99      9.17 o 
   4  10  13       28.16       20.00     10.04 o 
   5  10  13        2.55        3.34     10.36 o 
   6  10  13        2.99       16.76     11.98 o 
   1  11  13        2.24        8.71      9.67 o 
   2  11  13        2.45        9.71     13.79 o 
   3  11  13        2.90        2.10      9.98 o 
   4  11  13        8.18        1.20     11.24 o 
   5  11  13        0.55       -2.70     10.49 o 
   0  12  13        1.51       -4.00     14.43 o 
   1  12  13        0.30        3.34     10.20 o 
   2  12  13        2.50        1.53     13.13 o 
   3  12  13        1.85       13.06     11.15 o 
   4  12  13        6.92       18.86     12.75 o 
   5  12  13        5.93        2.56     13.48 o 
   1  13  13        1.42        5.25     10.86 o 
   2  13  13        3.45       -8.56     11.04 o 
   3  13  13        9.61        8.35     12.97 o 
   4  13  13        2.42       16.85     15.48 o 
   0  14  13       15.60      -12.14     16.53 o 
   1  14  13        5.93        6.52     17.93 o 
   2  14  13        7.59       19.54     15.73 o 
   0   0  14       51.95       52.32      7.06 o 
   1   0  14       53.93       43.55      9.22 o 
   2   0  14        8.64       -1.65      8.71 o 
   3   0  14       17.88       25.81     11.25 o 
   4   0  14        5.45       -5.08      6.92 o 
   5   0  14        0.48       -3.76     15.32 o 
   6   0  14       10.90       -9.69      9.69 o 
   7   0  14        0.27       17.38     12.14 o 
   8   0  14        5.69       -7.29     15.73 o 
   1   1  14      116.57      123.43      6.32 o 
   2   1  14       52.47       47.98     21.17 o 
   3   1  14        0.20        9.23      7.50 o 
   4   1  14        3.47       10.89      6.39 o 
   5   1  14        2.08        6.22      8.56 o 
   6   1  14        4.67       11.53      7.46 o 
   7   1  14        2.28        8.14      8.60 o 
   8   1  14        0.40       -7.10      9.78 o 
   0   2  14      693.64      622.08     19.26 o 
   1   2  14       17.85       23.30      4.24 o 
   2   2  14       65.13       57.41      7.73 o 
   3   2  14        4.44        7.76      4.96 o 
   4   2  14        3.80       -3.87      6.24 o 
   5   2  14        0.82       -7.51      7.51 o 
   6   2  14        0.00       -1.98      7.30 o 
   7   2  14        0.32        0.45      8.07 o 
   8   2  14        0.01       -9.47      9.47 o 
   1   3  14       86.53       89.74      5.91 o 
   2   3  14      265.56      258.12     10.60 o 
   3   3  14        4.31        7.98      5.51 o 
   4   3  14       32.44       23.22      7.08 o 
   5   3  14        5.21        4.44      6.95 o 
   6   3  14        0.02       -2.36      7.15 o 
   7   3  14        0.26       10.47      9.86 o 
   8   3  14        0.01        2.65      9.86 o 
   0   4  14      127.62      129.68     11.01 o 
   1   4  14       85.56       79.86      5.49 o 
   2   4  14      239.59      226.33      8.29 o 
   3   4  14       65.53       61.78      7.46 o 
   4   4  14      104.43      103.66      9.33 o 
   5   4  14        0.15        7.06      6.95 o 
   6   4  14        2.44        7.90      7.12 o 
   7   4  14        1.47       -0.65      8.43 o 
   8   4  14        0.33       -4.43     45.96 o 
   1   5  14       63.08       57.07      5.54 o 
   2   5  14      201.08      205.10      8.78 o 
   3   5  14      209.48      190.10     10.48 o 
   4   5  14      214.06      212.06     12.34 o 
   5   5  14       54.55       68.43      9.94 o 
   6   5  14       35.10       36.26      9.55 o 
   7   5  14        1.98       -7.09      8.79 o 
   0   6  14       76.31       79.74      9.65 o 
   1   6  14        9.75        3.39      4.48 o 
   2   6  14       22.34       17.42      5.26 o 
   3   6  14        0.01       -5.48      5.48 o 
   4   6  14        3.97        4.31      7.73 o 
   5   6  14       15.65       17.53      8.34 o 
   6   6  14        6.37      -11.22     11.22 o 
   7   6  14        2.13       -8.34      9.29 o 
   1   7  14      135.78      118.41      8.60 o 
   2   7  14       50.51       41.72      7.18 o 
   3   7  14       21.00       18.15      6.92 o 
   4   7  14       48.90       33.43     11.31 o 
   5   7  14        9.01        9.18     10.14 o 
   6   7  14       13.03        2.74     10.41 o 
   7   7  14        4.05       -8.20      9.63 o 
   0   8  14      222.14      186.07     19.20 o 
   1   8  14        7.38        7.39      7.70 o 
   2   8  14      123.30       97.03      9.12 o 
   3   8  14        7.86       -4.88      6.05 o 
   4   8  14       14.93       26.85      8.35 o 
   5   8  14        0.62       -1.11      8.68 o 
   6   8  14        0.03       -6.52     10.23 o 
   1   9  14       65.13       57.48     10.78 o 
   2   9  14       28.69       25.55      8.48 o 
   3   9  14        5.71       -0.83      6.55 o 
   4   9  14        7.17       -6.85      8.30 o 
   5   9  14        1.23        0.95     10.02 o 
   6   9  14        0.01        2.02     11.00 o 
   0  10  14      226.55      243.73     24.86 o 
   1  10  14       13.70       12.53      9.04 o 
   2  10  14       49.39       38.24     11.25 o 
   3  10  14       21.70       31.17      9.87 o 
   4  10  14        2.81        1.16      9.19 o 
   5  10  14        1.17        3.90     10.44 o 
   6  10  14        2.85        6.42     11.59 o 
   1  11  14        0.11       -3.11      8.93 o 
   2  11  14       15.90       -0.75      9.66 o 
   3  11  14       19.41       35.55     22.19 o 
   4  11  14        0.40        2.53     10.63 o 
   5  11  14       18.48       31.48     17.32 o 
   0  12  14        0.88      -11.89     11.89 o 
   1  12  14        0.61       -3.85      9.81 o 
   2  12  14        0.75       22.60     12.46 o 
   3  12  14        0.62        2.93     10.95 o 
   4  12  14        1.42       -9.85     11.43 o 
   1  13  14        2.30       18.63     12.41 o 
   2  13  14        2.76        6.11     11.73 o 
   3  13  14        0.19        2.32     17.39 o 
   0  14  14        9.42        2.35     17.55 o 
   1  14  14        0.58      -10.44     10.44 o 
   2  14  14        1.38        2.57     12.18 o 
   1   1  15       13.36       18.12      5.80 o 
   2   1  15      121.89      109.58     10.46 o 
   3   1  15        0.29       -1.38      7.82 o 
   4   1  15       93.62       86.34      9.38 o 
   5   1  15        0.14       -5.77      5.88 o 
   6   1  15       27.21       19.44      8.37 o 
   7   1  15        0.57       10.97      8.77 o 
   8   1  15        3.01       -0.71      9.73 o 
   0   2  15     1328.63     1291.17     29.23 o 
   1   2  15       35.04       29.23      5.26 o 
   2   2  15      524.78      506.50     16.39 o 
   3   2  15       76.70       68.24      7.62 o 
   4   2  15       44.90       39.87      7.96 o 
   5   2  15       14.93        5.18      7.46 o 
   6   2  15        0.49       -6.95      6.95 o 
   7   2  15        1.07       -6.88      8.30 o 
   8   2  15        0.23       -7.81      9.58 o 
   1   3  15      574.73      538.43     13.40 o 
   2   3  15       17.06       23.83      6.98 o 
   3   3  15       45.42       59.34      7.07 o 
   4   3  15        2.67       -2.53      6.19 o 
   5   3  15        0.02       -6.77      6.77 o 
   6   3  15        0.07       -7.52     10.16 o 
   7   3  15        0.09       -2.86      8.55 o 
   0   4  15      346.20      297.01     14.52 o 
   1   4  15       20.19       24.65      5.68 o 
   2   4  15      182.62      173.60     10.19 o 
   3   4  15       13.89       12.81      5.95 o 
   4   4  15        8.46       13.50      6.72 o 
   5   4  15        3.78        5.43      7.18 o 
   6   4  15        2.66       -5.43      7.26 o 
   7   4  15        0.78       -6.93      8.91 o 
   1   5  15       68.85       59.17      5.86 o 
   2   5  15       33.77       29.52      6.05 o 
   3   5  15       81.52       74.40      8.13 o 
   4   5  15       42.78       31.97      7.63 o 
   5   5  15        5.30        9.11      7.68 o 
   6   5  15        2.71       11.33      9.69 o 
   7   5  15        1.63        2.61      9.55 o 
   0   6  15        3.52       -2.83      6.20 o 
   1   6  15        1.05       -0.39      4.39 o 
   2   6  15        7.74        1.25      5.62 o 
   3   6  15        0.93       -2.42      5.75 o 
   4   6  15       12.18       26.23      7.63 o 
   5   6  15        9.13        3.32      9.93 o 
   6   6  15        0.81        5.57     11.26 o 
   7   6  15        1.18        5.15     10.37 o 
   1   7  15       32.78       30.35      5.63 o 
   2   7  15       11.22        6.68      6.43 o 
   3   7  15       44.33       35.72      8.75 o 
   4   7  15        0.99       -0.64      6.91 o 
   5   7  15       12.88        5.26      9.15 o 
   6   7  15        3.10       -4.77     10.42 o 
   7   7  15        1.13       -4.07      9.96 o 
   0   8  15       15.56        8.77     10.81 o 
   1   8  15        2.31        6.82      6.22 o 
   2   8  15       18.06       21.04      7.75 o 
   3   8  15        1.42        1.70      6.23 o 
   4   8  15        1.06       -7.51      7.51 o 
   5   8  15        1.26       -5.92      9.09 o 
   6   8  15        2.46        4.65     10.79 o 
   1   9  15       95.20       80.81     11.79 o 
   2   9  15        1.12       -3.25      6.92 o 
   3   9  15       15.00       18.15      7.73 o 
   4   9  15        4.82        7.11      8.98 o 
   5   9  15        1.11       -9.04      9.04 o 
   6   9  15        0.06        2.82     11.61 o 
   0  10  15       89.47      103.11     19.39 o 
   1  10  15        5.10       12.82      9.42 o 
   2  10  15       28.53       17.25      7.99 o 
   3  10  15       13.97       19.66      9.67 o 
   4  10  15        2.70       19.25      9.80 o 
   5  10  15        3.07        0.90     10.37 o 
   1  11  15        6.36       19.90     10.38 o 
   2  11  15       22.09       29.77     11.58 o 
   3  11  15        3.86       45.55     15.07 o 
   4  11  15        8.71        4.52     10.78 o 
   5  11  15        0.22       -5.01     10.98 o 
   0  12  15        0.10      -13.60     13.60 o 
   1  12  15        1.98        1.83     10.51 o 
   2  12  15        0.96       10.46     11.62 o 
   3  12  15        1.47       20.46     17.89 o 
   4  12  15        0.56        2.73     12.51 o 
   1  13  15       23.06       45.26     14.24 o 
   2  13  15        1.82      -10.49     10.49 o 
   3  13  15        1.74        7.90     12.44 o 
   0  14  15        7.26        2.73     18.12 o 
   1  14  15        1.59       12.65     14.21 o 
   0   0  16       19.27       28.22      7.76 o 
   1   0  16       22.99       22.89      9.54 o 
   2   0  16      141.44      160.00     17.23 o 
   3   0  16        7.59       14.68     11.95 o 
   4   0  16      186.49      197.45     22.89 o 
   5   0  16       52.11       65.25     11.71 o 
   6   0  16       29.63       35.78     12.43 o 
   7   0  16        2.06       -6.39     18.82 o 
   1   1  16        8.70        3.71      4.71 o 
   2   1  16      117.83      130.17     11.74 o 
   3   1  16       89.70       92.84     11.71 o 
   4   1  16        6.92        9.11      7.31 o 
   5   1  16       12.74       10.83      6.60 o 
   6   1  16        7.71        5.62      7.44 o 
   7   1  16        1.08        2.43     16.93 o 
   0   2  16      405.41      436.47     22.44 o 
   1   2  16      163.28      164.65      8.71 o 
   2   2  16       82.92       81.60     10.35 o 
   3   2  16      149.58      138.65     13.38 o 
   4   2  16        0.29        8.07      7.03 o 
   5   2  16        0.00       -2.43      7.15 o 
   6   2  16        0.06       -5.93      7.74 o 
   7   2  16        0.31       10.00      9.25 o 
   1   3  16      177.70      166.16      8.15 o 
   2   3  16        7.13        0.51      6.34 o 
   3   3  16       11.87       19.53      5.88 o 
   4   3  16        0.25       -3.02      8.26 o 
   5   3  16        8.36       23.82     13.49 o 
   6   3  16        0.03       -2.03      7.65 o 
   7   3  16        0.43       -8.23      8.23 o 
   0   4  16       33.14       20.09      5.99 o 
   1   4  16       13.10        1.72      4.45 o 
   2   4  16       15.41       17.82      6.92 o 
   3   4  16        0.48        0.53      5.42 o 
   4   4  16        6.67        9.23      6.81 o 
   5   4  16       21.17       13.23      7.79 o 
   6   4  16        5.78       -0.86      7.91 o 
   7   4  16        1.46       10.81      9.64 o 
   1   5  16       39.62       45.41      5.46 o 
   2   5  16       27.02       25.35      5.99 o 
   3   5  16        2.49        5.97      6.17 o 
   4   5  16        6.39       13.48      7.15 o 
   5   5  16        7.62       17.85     15.44 o 
   6   5  16        0.06       -8.95      8.95 o 
   7   5  16        4.26       -4.10      9.70 o 
   0   6  16       10.45        3.52     12.59 o 
   1   6  16        8.87       10.71      4.83 o 
   2   6  16        2.08        1.78      5.45 o 
   3   6  16       12.65        5.73      6.11 o 
   4   6  16       32.18       28.17      8.15 o 
   5   6  16        3.15        3.24      8.91 o 
   6   6  16       11.81        0.54     10.49 o 
   7   6  16        2.19       11.60     10.39 o 
   1   7  16        0.31        6.25      4.83 o 
   2   7  16        4.76        2.49      5.86 o 
   3   7  16        8.62        0.91      6.50 o 
   4   7  16        1.83       -6.42      6.42 o 
   5   7  16        4.36       -2.38      9.07 o 
   6   7  16        0.00       -7.48     10.41 o 
   0   8  16        6.34       15.90     10.17 o 
   1   8  16        0.63        6.46      5.44 o 
   2   8  16        5.50        7.87      6.37 o 
   3   8  16        0.17       -5.94      5.94 o 
   4   8  16        1.46       -7.77      7.77 o 
   5   8  16        0.57       24.07     10.89 o 
   6   8  16        0.01        7.55     11.30 o 
   1   9  16       14.79       13.56      6.80 o 
   2   9  16        0.87       -4.83      6.06 o 
   3   9  16        5.12       -8.03      8.03 o 
   4   9  16        0.57       -1.23     10.06 o 
   5   9  16        0.63       -0.44     12.56 o 
   0  10  16        7.54       11.19     14.37 o 
   1  10  16        5.09       10.79      9.56 o 
   2  10  16        4.65       13.73     10.27 o 
   3  10  16        7.86       16.37      9.68 o 
   4  10  16        1.30       -7.58      9.27 o 
   5  10  16        0.26       -9.11     10.16 o 
   1  11  16        0.10       -7.13     24.12 o 
   2  11  16        4.66       22.68     11.57 o 
   3  11  16       10.18        3.04     11.38 o 
   4  11  16        3.80        8.08     10.50 o 
   0  12  16        2.11        1.78     15.64 o 
   1  12  16        0.86       -1.88     15.64 o 
   2  12  16        2.63        9.41     11.81 o 
   3  12  16        0.09      -10.81     11.62 o 
   1  13  16        0.41        0.36     12.16 o 
   2  13  16        4.24       12.61     12.97 o 
   1   1  17      240.45      259.83     10.35 o 
   2   1  17        0.92       -2.40      7.64 o 
   3   1  17        0.59        4.42      8.42 o 
   4   1  17        0.98        7.92      6.49 o 
   5   1  17       35.22       36.89      8.60 o 
   6   1  17        0.76       -3.02      7.75 o 
   7   1  17       16.24       21.76      9.93 o 
   0   2  17      102.68      128.04      8.33 o 
   1   2  17       39.29       56.44      6.97 o 
   2   2  17       36.66       33.40      9.18 o 
   3   2  17       85.95      105.15      8.21 o 
   4   2  17        0.12        3.59      7.17 o 
   5   2  17       14.13       15.73     10.44 o 
   6   2  17        0.04       -3.41      7.56 o 
   7   2  17        0.11        2.72      9.12 o 
   1   3  17      142.62      144.77      7.97 o 
   2   3  17       27.75       27.74      7.80 o 
   3   3  17       52.26       60.79      7.46 o 
   4   3  17        6.64       12.76      9.63 o 
   5   3  17        1.62        7.28      8.75 o 
   6   3  17        0.10        0.92      8.07 o 
   7   3  17        0.36       -4.74      9.35 o 
   0   4  17       64.70       92.73      8.02 o 
   1   4  17       17.88       19.28      6.10 o 
   2   4  17       43.49       39.33      8.59 o 
   3   4  17       71.08       69.10     13.52 o 
   4   4  17       15.37       16.85      8.78 o 
   5   4  17       27.89       40.24     10.28 o 
   6   4  17        1.71        5.19      8.34 o 
   7   4  17        1.12       -7.08      9.67 o 
   1   5  17       29.00       25.31      5.73 o 
   2   5  17       10.11        6.82      5.58 o 
   3   5  17       12.61        7.85      6.24 o 
   4   5  17        6.49        0.48      6.72 o 
   5   5  17       10.49        1.57      9.19 o 
   6   5  17        1.18       -9.19      9.69 o 
   7   5  17        2.39       -2.05     10.25 o 
   0   6  17       11.04        3.55      7.23 o 
   1   6  17        8.60        3.57      4.84 o 
   2   6  17        9.18        7.97      6.39 o 
   3   6  17       10.90        1.33      6.48 o 
   4   6  17        0.58        0.76      7.01 o 
   5   6  17        1.26        2.02      9.17 o 
   6   6  17        0.13        8.44     13.29 o 
   1   7  17       10.45        2.83      5.11 o 
   2   7  17        7.07        2.26      6.16 o 
   3   7  17        0.41        0.21      6.70 o 
   4   7  17        7.21        1.72      8.53 o 
   5   7  17        0.30       -5.67      9.40 o 
   6   7  17        0.35       10.05     11.55 o 
   0   8  17        3.08       -1.95     12.68 o 
   1   8  17        0.82       -4.46      8.14 o 
   2   8  17        7.61        6.74      6.63 o 
   3   8  17        0.10        2.71      8.34 o 
   4   8  17        3.01        1.96      8.99 o 
   5   8  17        0.39       -5.51     11.53 o 
   6   8  17        0.00      -10.64     10.64 o 
   1   9  17        1.18        4.31      6.77 o 
   2   9  17        3.22        4.82      6.89 o 
   3   9  17        0.65        3.70      8.72 o 
   4   9  17        0.02       12.42      9.77 o 
   5   9  17        0.02        2.99     10.88 o 
   0  10  17       15.64       11.71      8.25 o 
   1  10  17        1.04       -3.86      6.40 o 
   2  10  17        2.74        9.89     11.19 o 
   3  10  17        2.54       -8.77      8.77 o 
   4  10  17        0.50       10.04     10.68 o 
   1  11  17        4.40      -10.55     10.55 o 
   2  11  17        4.84       13.65     11.60 o 
   3  11  17        0.23      -10.54     10.54 o 
   4  11  17        0.10        7.28     11.92 o 
   0  12  17        9.98       -1.08     16.46 o 
   1  12  17        0.17       10.61     11.79 o 
   2  12  17        0.01        4.75     12.45 o 
   3  12  17        0.05      -12.01     12.01 o 
   1  13  17        8.26       -6.31     13.60 o 
   0   0  18       40.56       80.48     12.90 o 
   1   0  18      191.81      223.89     19.20 o 
   2   0  18        0.05       -9.41      9.41 o 
   3   0  18      273.23      249.76     24.47 o 
   4   0  18        3.10      -11.44     12.27 o 
   5   0  18       30.18       23.07     11.44 o 
   6   0  18        0.75       -6.02     10.55 o 
   7   0  18        2.71       -4.99     13.36 o 
   1   1  18      279.52      285.30     11.66 o 
   2   1  18       54.30       76.66     11.12 o 
   3   1  18        9.05       -8.35      8.35 o 
   4   1  18        3.30        0.03      6.87 o 
   5   1  18        0.76       10.88      7.71 o 
   6   1  18        0.03       -2.00      8.16 o 
   7   1  18        1.62       -7.84      9.64 o 
   0   2  18      174.68      191.12     10.48 o 
   1   2  18        2.32        2.86     10.38 o 
   2   2  18       19.27       11.00      8.84 o 
   3   2  18       56.10       66.78      8.74 o 
   4   2  18        3.36       12.34      7.84 o 
   5   2  18       44.70       45.32     10.23 o 
   6   2  18        0.01       -6.29      8.35 o 
   7   2  18        1.89       -9.77      9.77 o 
   1   3  18      391.86      433.57     19.85 o 
   2   3  18        4.86        6.41      7.45 o 
   3   3  18      160.31      150.12     10.27 o 
   4   3  18        4.76       18.64      8.40 o 
   5   3  18        5.07        0.07     11.61 o 
   6   3  18        3.86        8.03      8.77 o 
   7   3  18        0.75       12.24     10.69 o 
   0   4  18       22.87       15.44      6.38 o 
   1   4  18        1.52        0.66      5.90 o 
   2   4  18       36.49       42.13      9.22 o 
   3   4  18        1.16       -3.13      5.83 o 
   4   4  18       12.59       12.23      7.82 o 
   5   4  18        3.48       -2.32      9.19 o 
   6   4  18        0.00       -5.16      8.53 o 
   1   5  18       11.02        4.93      5.19 o 
   2   5  18        5.74        4.71      5.98 o 
   3   5  18        0.24       -2.21      6.39 o 
   4   5  18        0.63       -3.93     10.07 o 
   5   5  18        0.01       -4.75      8.72 o 
   6   5  18        2.47       15.73     12.02 o 
   0   6  18        4.51        8.50      7.99 o 
   1   6  18        0.12       -2.06      5.28 o 
   2   6  18        0.20       -5.67      5.67 o 
   3   6  18        0.30        4.87      6.97 o 
   4   6  18        3.81       -6.97      9.76 o 
   5   6  18        0.84        4.45      9.99 o 
   6   6  18        0.76       -2.17     11.00 o 
   1   7  18        0.10       -1.93      5.59 o 
   2   7  18        0.51        2.86      6.55 o 
   3   7  18        1.51       -6.29      6.77 o 
   4   7  18        0.14       -7.74      8.68 o 
   5   7  18        1.54       -4.49      9.64 o 
   6   7  18        0.48        5.09     11.59 o 
   0   8  18        0.13       -6.29      7.79 o 
   1   8  18        4.31        0.93      7.29 o 
   2   8  18        0.94        7.47      6.90 o 
   3   8  18        4.94       -1.25      8.59 o 
   4   8  18        5.82       -5.31      9.31 o 
   5   8  18        0.10        5.29     11.23 o 
   1   9  18        0.36       -5.89      7.48 o 
   2   9  18        0.01        1.94      8.46 o 
   3   9  18        6.28       -0.92      9.19 o 
   4   9  18        0.68        7.17     10.63 o 
   5   9  18        4.06        5.21     11.56 o 
   0  10  18        6.34        1.29      9.06 o 
   1  10  18        0.97       -7.34      9.26 o 
   2  10  18        5.95       -9.66      9.66 o 
   3  10  18        0.12       -0.77      9.63 o 
   4  10  18        1.27       23.72     12.38 o 
   1  11  18        4.73        9.30     11.73 o 
   2  11  18        0.42       -8.69     11.38 o 
   3  11  18        0.19      -21.26     21.26 o 
   0  12  18       11.28        2.80     17.67 o 
   1  12  18        5.58        3.89     13.12 o 
   2  12  18        2.41       -0.24     13.32 o 
   1   1  19       53.05       84.85      9.08 o 
   2   1  19       70.33       77.60     18.75 o 
   3   1  19       76.47       77.12     13.44 o 
   4   1  19       57.86       35.18      8.94 o 
   5   1  19       35.42       35.62      8.73 o 
   6   1  19        8.06       11.39      9.24 o 
   0   2  19      119.87      131.39     10.74 o 
   1   2  19        0.37        0.70      7.04 o 
   2   2  19       58.17       71.00     12.10 o 
   3   2  19        0.43       -2.68      9.64 o 
   4   2  19        2.19        7.05      7.91 o 
   5   2  19        7.48        6.11      9.18 o 
   6   2  19        0.94       -3.08      8.66 o 
   1   3  19       25.78       28.46      9.88 o 
   2   3  19        1.14        7.65     10.43 o 
   3   3  19       11.68       21.17     16.05 o 
   4   3  19        0.12       -0.09      8.17 o 
   5   3  19        1.32       -0.79      9.08 o 
   6   3  19        0.07       -6.32      8.63 o 
   0   4  19        8.77       13.35      6.84 o 
   1   4  19        0.89        0.50      7.61 o 
   2   4  19        3.13       -6.96      7.51 o 
   3   4  19        3.46       -7.35      8.18 o 
   4   4  19        0.09       -0.31      8.40 o 
   5   4  19        1.15       -8.65      8.65 o 
   6   4  19        0.11       -4.34      9.94 o 
   1   5  19      114.69      136.48     16.75 o 
   2   5  19        0.76       -1.22      7.92 o 
   3   5  19       29.65       30.67     11.11 o 
   4   5  19        0.65       -0.15     11.35 o 
   5   5  19        1.81       -9.18      9.18 o 
   6   5  19        0.16       -1.98     20.34 o 
   0   6  19       18.93       20.44      8.66 o 
   1   6  19        2.30       -5.03      5.56 o 
   2   6  19        3.36        1.48      6.71 o 
   3   6  19        4.66        4.17      7.61 o 
   4   6  19        0.24       15.23     10.10 o 
   5   6  19        0.00        5.60     10.94 o 
   6   6  19        0.45      -10.53     10.53 o 
   1   7  19        1.94       -0.02      6.07 o 
   2   7  19       10.42        0.20      6.88 o 
   3   7  19        0.86       -2.51      8.51 o 
   4   7  19        5.42        9.49     10.47 o 
   5   7  19        2.56        4.12     11.06 o 
   0   8  19        7.78       11.14     11.92 o 
   1   8  19        1.82        3.48      6.94 o 
   2   8  19        2.54        3.03      8.81 o 
   3   8  19        7.99       10.01     12.09 o 
   4   8  19        0.64       16.03     11.52 o 
   5   8  19        2.05      -10.18     17.69 o 
   1   9  19        0.21       10.34      7.87 o 
   2   9  19        0.54       -8.15      8.15 o 
   3   9  19        0.42       -1.22     10.14 o 
   4   9  19        3.35       14.59     12.49 o 
   0  10  19        2.57        2.45      9.60 o 
   1  10  19        1.42       18.81     11.60 o 
   2  10  19        5.90       -5.32     12.24 o 
   3  10  19        1.53        5.30     11.18 o 
   1  11  19       13.17        5.10     32.52 o 
   2  11  19        0.45        8.26     44.15 o 
   0  12  19        1.34        9.85     18.37 o 
   0   0  20      424.70      742.17     37.89 o 
   1   0  20        0.21       13.91     10.80 o 
   2   0  20       25.18       16.40     17.55 o 
   3   0  20        0.02        1.84     15.77 o 
   4   0  20       53.80       64.14     21.49 o 
   5   0  20        0.28       13.37     12.09 o 
   6   0  20       12.35       20.41     15.76 o 
   1   1  20        1.43       -8.17      8.17 o 
   2   1  20      107.40      130.30     15.66 o 
   3   1  20        5.94       22.18     12.64 o 
   4   1  20        3.90        6.38      8.58 o 
   5   1  20        2.99        5.58      8.38 o 
   6   1  20        2.27        3.47     13.07 o 
   0   2  20        1.01        3.85     16.69 o 
   1   2  20        5.55        3.33      8.32 o 
   2   2  20       15.01       25.10     11.74 o 
   3   2  20        5.24       11.17     18.56 o 
   4   2  20        9.06        7.11     11.73 o 
   5   2  20        0.27        4.64      9.81 o 
   6   2  20        4.04        6.90     10.24 o 
   1   3  20       16.50       35.38     11.97 o 
   2   3  20        4.93       29.02     12.40 o 
   3   3  20        1.62       11.76     11.52 o 
   4   3  20       10.89       -8.74      8.74 o 
   5   3  20        1.21       -4.90      9.74 o 
   6   3  20        5.86        3.85     10.39 o 
   0   4  20       90.43      109.25     12.03 o 
   1   4  20        0.01        0.71     10.33 o 
   2   4  20        5.46       -8.18      8.18 o 
   3   4  20        1.37       -7.93     21.07 o 
   4   4  20        5.18        9.42      9.66 o 
   5   4  20        0.65       18.88     24.26 o 
   6   4  20        0.01        1.39     10.61 o 
   1   5  20       11.07       28.64      9.50 o 
   2   5  20       39.31       30.94     10.73 o 
   3   5  20        2.43       22.37     13.37 o 
   4   5  20        8.09       -1.18     11.79 o 
   5   5  20        0.55        0.20     11.52 o 
   0   6  20        8.29        6.57     19.55 o 
   1   6  20        2.06       -5.59      9.60 o 
   2   6  20        0.01       -0.41      8.68 o 
   3   6  20        3.47       -0.92     13.37 o 
   4   6  20        2.32       -6.57      9.50 o 
   5   6  20        0.35       -5.58     11.94 o 
   1   7  20        4.62        1.06      6.94 o 
   2   7  20        0.55       11.40      8.05 o 
   3   7  20       11.94       17.74     10.49 o 
   4   7  20        0.23        3.00     11.40 o 
   5   7  20        4.21        9.88     13.18 o 
   0   8  20        6.74       11.89     14.05 o 
   1   8  20        2.63       -3.06      7.87 o 
   2   8  20        4.50        5.21      9.55 o 
   3   8  20        2.45       -1.90     10.86 o 
   4   8  20        1.77        8.00     17.59 o 
   1   9  20        7.43       31.04     12.92 o 
   2   9  20        0.03        0.82     11.95 o 
   3   9  20        0.03        4.58     11.81 o 
   4   9  20        1.17      -10.18     12.12 o 
   0  10  20        5.58        6.99     17.29 o 
   1  10  20        0.11      -11.60     11.60 o 
   2  10  20        2.19       14.65     14.49 o 
   3  10  20        0.01      -12.19     12.19 o 
   1  11  20        0.49        8.23     14.67 o 
   1   1  21        6.36       45.81     13.11 o 
   2   1  21       23.08       14.07     14.94 o 
   3   1  21        0.03      -11.92     11.92 o 
   4   1  21       10.17        6.00      9.79 o 
   5   1  21        0.17        6.72      9.86 o 
   6   1  21        0.67        8.58     13.61 o 
   0   2  21       28.25       41.26     22.82 o 
   1   2  21        0.08        3.75     11.27 o 
   2   2  21       10.33       19.55     15.35 o 
   3   2  21        0.03      -10.24     19.45 o 
   4   2  21        1.11      -10.74     10.74 o 
   5   2  21        0.13        0.71     10.92 o 
   6   2  21        0.53       -5.99     20.57 o 
   1   3  21        9.94       34.22     14.72 o 
   2   3  21        3.49       -3.12     15.32 o 
   3   3  21        0.07        3.88     13.37 o 
   4   3  21        4.64        3.65     13.39 o 
   5   3  21        1.79       22.61     12.80 o 
   0   4  21        9.45       26.13     21.74 o 
   1   4  21        0.06      -11.90     11.90 o 
   2   4  21       11.01       -1.38     13.17 o 
   3   4  21        0.26       -0.85     12.99 o 
   4   4  21        5.78       -8.59     13.23 o 
   5   4  21        0.09       -7.04     12.19 o 
   1   5  21        5.68       -3.00      9.46 o 
   2   5  21       11.86        7.95     14.67 o 
   3   5  21        0.04       -4.78     13.48 o 
   4   5  21        2.68        7.65     14.99 o 
   5   5  21        0.16        9.13     13.55 o 
   0   6  21       52.44      103.68     19.77 o 
   1   6  21        1.19       -0.71      9.95 o 
   2   6  21       14.64       40.80     17.10 o 
   3   6  21        0.15      -12.63     12.63 o 
   4   6  21        0.03        3.21     14.34 o 
   5   6  21        1.07        5.26     13.81 o 
   1   7  21        3.96        7.92      8.50 o 
   2   7  21        3.49       19.46     14.56 o 
   3   7  21        0.14       18.31     15.58 o 
   4   7  21        0.35      -11.12     11.78 o 
   0   8  21        4.33        4.96     17.74 o 
   1   8  21        1.13        6.36     12.90 o 
   2   8  21        6.51        2.66     11.72 o 
   3   8  21        0.47       21.06     13.35 o 
   4   8  21        4.31        8.26     14.46 o 
   1   9  21       10.90       24.15     15.79 o 
   2   9  21        1.39        0.96     15.73 o 
   3   9  21        6.17       25.86     14.87 o 
   0  10  21        3.18       31.02     23.90 o 
   1  10  21        0.05        8.20     16.48 o 
   2  10  21        1.40        9.85     17.40 o 
   0   0  22       60.87      291.40     72.41 o 
   1   0  22        4.32       11.38     39.48 o 
   2   0  22       24.14       34.14     30.77 o 
   3   0  22        8.67       -5.66     22.38 o 
   4   0  22        6.23       -4.13     21.49 o 
   5   0  22        3.77      -11.12     16.17 o 
   1   1  22       21.96       54.72     23.03 o 
   2   1  22        9.40       15.77     28.51 o 
   3   1  22        0.48      -16.99     16.99 o 
   4   1  22        1.25       -4.69     15.54 o 
   5   1  22        0.02        0.37     11.77 o 
   0   2  22        0.05        6.29     31.59 o 
   1   2  22        3.81       35.81     18.53 o 
   2   2  22        6.90        7.20     23.62 o 
   3   2  22        1.60        5.29     16.92 o 
   4   2  22        6.81       -5.89     19.71 o 
   5   2  22        1.06       13.11     14.51 o 
   1   3  22       17.30        7.55     19.71 o 
   2   3  22        3.02       17.55     19.04 o 
   3   3  22       15.26       43.11     19.68 o 
   4   3  22       15.34       34.94     18.23 o 
   5   3  22        1.07       12.03     16.53 o 
   0   4  22       20.76       94.27     31.91 o 
   1   4  22        2.16      -18.00     18.00 o 
   2   4  22       13.40       41.91     19.76 o 
   3   4  22       11.42       16.68     17.89 o 
   4   4  22        0.09       16.71     28.22 o 
   5   4  22        6.21       22.70     17.40 o 
   1   5  22        0.12       -8.98     11.25 o 
   2   5  22        0.04        1.05     30.70 o 
   3   5  22        1.39       -4.13     16.81 o 
   4   5  22        0.36        4.02     17.39 o 
   0   6  22        1.74      -19.33     19.33 o 
   1   6  22        0.40        0.94     21.85 o 
   2   6  22        0.05       11.60     18.54 o 
   3   6  22        0.46       -8.16     21.07 o 
   4   6  22        0.09      -14.88     14.88 o 
   1   7  22       12.69       48.30     20.75 o 
   2   7  22        0.14       -7.84     17.55 o 
   3   7  22        0.91      -16.27     16.27 o 
   4   7  22        0.08      -16.08     16.08 o 
   0   8  22        0.42       17.61     24.79 o 
   1   8  22        0.34      -10.39     16.62 o 
   2   8  22        0.00        0.17     18.44 o 
   3   8  22        0.02        7.95     17.52 o 
   1   9  22        2.86        6.33     19.66 o 
   2   9  22        0.81        7.58     21.30 o 
   1   1  23        7.38      154.35     96.31 o 
   2   1  23        0.00      -18.52     34.20 o 
   3   1  23        2.18       13.67     38.27 o 
   4   1  23        0.99        8.94     23.84 o 
   5   1  23        0.02       -0.87     17.34 o 
   0   2  23        2.43      107.05     84.55 o 
   1   2  23        0.00       50.79     61.47 o 
   2   2  23        0.59       -1.70     34.05 o 
   3   2  23        1.12       14.97     23.62 o 
   4   2  23        0.10      -20.02     20.09 o 
   5   2  23        2.54       18.49     17.87 o 
   1   3  23        0.81      -40.75     40.75 o 
   2   3  23        2.01      -11.35     56.96 o 
   3   3  23        1.25      -11.54     23.96 o 
   4   3  23        0.08       -5.36     39.16 o 
   0   4  23        4.03       37.51     43.86 o 
   1   4  23        1.28       -1.80     41.80 o 
   2   4  23        6.83       -7.45     27.32 o 
   3   4  23        0.00      -22.87     22.87 o 
   4   4  23        5.52       39.91     24.22 o 
   1   5  23        6.70        9.50     30.44 o 
   2   5  23        0.07      -11.77     24.24 o 
   3   5  23        1.04       -4.91     23.27 o 
   4   5  23        0.01      -19.68     19.68 o 
   1   6  23       13.84       56.64     35.50 o 
   2   6  23        9.82       19.48     27.24 o 
   3   6  23       24.72       62.41     27.35 o 
   1   7  23        6.52       78.64     54.03 o 
   2   7  23        0.58       25.93     27.04 o 
   3   7  23        2.28      -18.60     18.60 o 
   0   8  23        0.06       17.29     46.47 o 
   1   8  23        0.31       -0.57     47.99 o 
   2   8  23        0.02      -34.54     42.75 o 
   3   0  24       15.25      -74.06     74.06 o 
   4   0  24        0.27       63.44     53.65 o 
   3   1  24        0.80      -30.78     50.52 o 
   4   1  24        0.00        6.17     33.71 o 
   2   2  24        3.72      -16.34    123.83 o 
   3   2  24        0.00       19.59     54.19 o 
   4   2  24        0.32       40.77     34.21 o 
   2   3  24        2.41      119.64     81.75 o 
   3   3  24        1.72       58.20     75.30 o 
   4   3  24        1.32       20.55     32.10 o 
   0   4  24        0.05       77.11    131.46 o 
   1   4  24        1.40      119.96    102.54 o 
   2   4  24        0.82       80.35     62.68 o 
   3   4  24        0.55       27.92     43.86 o 
   1   5  24        3.40       45.20     65.79 o 
   2   5  24        0.94       11.38     50.47 o 
   3   5  24        4.37      122.06     73.20 o 
   1   6  24        0.45      -15.45     53.97 o 
   2   6  24        3.48       15.26     47.42 o 
   3   6  24        0.24      -39.76     53.62 o 
   2   7  24        0.97       14.37     43.74 o 
   3   3  25        4.24      175.96    170.75 o 
   3   4  25        0.00        1.27    102.47 o 
   2   5  25        2.63     -130.89    130.89 o 
   1   6  25        0.88      -66.75    152.88 o 
                                                 
